# Supplementary material for: Spectral efficiency and BER analysis of RNN based hybrid precoding for cell free massive MIMO under terahertz communication
Source: PLoS One. 2025 Aug 14;20(8):e0328499. doi: 10.1371/journal.pone.0328499 (PMC12352664; doi:10.1371/journal.pone.0328499)
Supplement: S1 Data — Excel file containing the dataset used for model training in the study. (XLSX) [file pone.0328499.s001.xlsx]

## Sheet: Sheet1
channel_gains_real	channel_gains_imag	channel_phases_real	channel_phases_imag	spatial_correlation	noise_power	transmitted_signal	transmitted_power	path_loss	shadowing	fading	user_speed	V_R_real	V_R_imag	V_B_real	V_B_imag	w_R_real	w_R_imag
-19.0407	-80.2086	1.19178	1.97078	0.149231	-109.755	-7.00359	34.7452	193.107	10.272	22.8581	9.66738	0.6924	0.0454256	0.738812	0.656671	0.892315	0.458018
-58.795	-77.6469	5.04017	3.75908	0.973817	-112.537	-92.1133	28.5428	120.067	7.73526	5.49429	17.9965	0.380696	0.416079	0.0981134	0.951654	0.808243	0.602186
-46.7623	-44.2959	4.8862	4.0821	0.97021	-106.287	-96.9947	31.8136	158.678	0.595095	1.8128	9.6103	0.263538	0.620804	0.55612	0.705219	0.772815	0.00393661
-38.4929	-47.4978	3.44735	1.34463	0.00459676	-114.571	-53.517	32.619	191.912	9.6805	3.10953	7.31509	0.534252	0.137409	0.624664	0.16975	0.633479	0.480585
-69.233	-114.884	2.83683	4.74892	0.98864	-91.5499	-86.1096	37.6622	165.127	16.7233	24.1809	9.50295	0.122098	0.478683	0.204298	0.459905	0.87619	0.168218
-75.4967	-54.2448	5.03424	4.01865	0.13801	-112.486	-61.9936	32.8798	181.256	7.40253	6.95336	6.14124	0.372695	0.903384	0.728529	0.011038	0.595103	0.682507
-75.7248	-71.9741	3.15182	4.89926	0.230077	-117.471	-20.9066	16.1364	172.473	11.3999	26.5289	2.00854	0.502342	0.509511	0.758006	0.0096015	0.248463	0.513841
-0.741002	-113.413	2.33342	1.19869	0.766279	-90.9564	-53.1085	28.3952	120.682	18.8847	12.45	16.2261	0.0130843	0.152758	0.807796	0.552904	0.621403	0.304723
-104.764	-69.8394	3.21913	3.90538	0.0973653	-103.625	-73.9038	24.0675	113.291	10.6907	13.7408	10.8635	0.27919	0.0363674	0.276928	0.086468	0.32111	0.56904
-92.0756	-88.421	0.063309	4.14464	0.804133	-112.169	-49.286	37.2309	123.631	12.6332	4.93444	19.2917	0.51679	0.095745	0.980558	0.477998	0.603774	0.701359
-96.5139	-102.263	4.03623	4.54985	0.780841	-119.919	-79.0851	36.0406	194.146	3.12858	17.7848	0.688599	0.480084	0.428103	0.738288	0.636277	0.476918	0.190514
-94.6713	-16.2781	5.62001	1.95003	0.678015	-101.42	-97.2996	15.7847	125.616	6.02974	2.89398	12.2474	0.0422269	0.0671285	0.351196	0.0475884	0.0549153	0.953071
-53.3478	-115.351	2.47693	1.56553	0.361215	-106.232	-93.9877	35.7595	174.061	3.1064	3.17853	13.175	0.0668809	0.0630922	0.492314	0.941119	0.398354	0.175015
-30.3359	-116.606	5.15536	2.4597	0.416875	-118.352	-60.0134	28.6441	185.987	9.55878	14.2844	16.4252	0.938154	0.475174	0.720214	0.0254942	0.664426	0.323464
-50.5805	-44.4093	1.11347	0.807179	0.0116084	-110.926	-104.529	32.0299	105.117	15.9249	0.630326	1.5218	0.65547	0.544479	0.989367	0.573679	0.0168153	0.712917
-10.7686	-64.8344	1.6877	2.01651	0.568722	-101.521	-60.2256	30.9865	141.943	13.3008	19.3175	7.9938	0.849353	0.92093	0.796807	0.984186	0.412547	0.792359
-88.4767	-62.3987	6.18311	3.27281	0.576507	-92.6327	-70.3246	32.1588	183.828	13.0944	10.8493	14.2207	0.155681	0.186344	0.758841	0.979611	0.0762753	0.736533
-10.4864	-67.2222	0.79348	4.74644	0.666976	-118.769	-84.6793	32.7479	114.314	9.6929	11.6353	12.1412	0.361084	0.669313	0.0756925	0.899492	0.378988	0.287874
-20.3819	-79.3862	2.47462	5.62363	0.227888	-106.25	-20.0036	20.6582	169.083	2.79857	20.748	4.32682	0.481333	0.579599	0.212223	0.670393	0.969166	0.445874
-29.7064	-58.9492	3.59319	5.54363	0.276299	-117.11	-39.2172	16.0141	104.121	18.4585	7.48561	6.55166	0.941399	0.253847	0.10977	0.53257	0.945482	0.439284
-95.4599	-118.099	0.469834	1.13715	0.0397675	-99.7255	-39.7074	16.7401	128.942	2.35467	1.38274	4.21899	0.627353	0.465184	0.404589	0.0736462	0.18754	0.384271
-62.3069	-66.8498	5.20654	4.0909	0.973203	-99.6617	-54.4529	30.9089	149.139	0.2274	4.74107	3.65217	0.975113	0.848584	0.151418	0.34784	0.892683	0.778957
-43.3309	-97.977	4.42877	6.27139	0.0752821	-103.348	-12.7072	33.9518	150.327	12.8215	5.9188	3.22375	0.336371	0.616945	0.941824	0.145799	0.932959	0.813111
-72.5892	-78.3268	6.13652	0.960122	0.535536	-117.221	-96.6119	18.8012	138.69	10.7764	12.1504	12.0331	0.356991	0.557508	0.812707	0.00895076	0.794261	0.934226
-105.666	-55.4627	3.74616	3.3488	0.589475	-91.5983	-19.4922	14.0663	167.361	9.54889	26.7541	5.49546	0.129016	0.987335	0.945667	0.309439	0.399226	0.863004
-28.8211	-89.1504	1.86132	0.128442	0.443768	-112.753	-68.4133	38.2126	128.855	5.08404	26.5877	5.93635	0.389223	0.55171	0.516826	0.505225	0.612413	0.419201
-31.4608	-66.3905	1.59418	1.59485	0.220302	-102.143	-119.686	14.0949	106.987	3.45699	4.15283	0.14281	0.0665521	0.713817	0.151961	0.0326613	0.120342	0.234082
-56.3668	-81.4983	5.08	5.35453	0.747427	-91.4632	-55.9859	13.1215	171.503	14.8234	14.4866	7.43789	0.888843	0.79511	0.797551	0.876645	0.846301	0.8609
-98.895	-108.644	0.406474	2.85642	0.960018	-99.0951	-43.201	20.9333	125.673	0.416854	0.279282	9.45298	0.124043	0.303193	0.745101	0.669447	0.187527	0.300428
-35.4112	-13.5862	2.53127	5.06881	0.132602	-111.414	-16.2038	34.6986	160.513	10.6146	0.641192	19.2483	0.245513	0.842174	0.704428	0.711352	0.357531	0.662175
-117.469	-91.2882	3.53378	4.93142	0.374059	-90.0729	-57.0473	30.9902	158.884	10.4527	6.5257	4.48647	0.55604	0.521577	0.536242	0.135761	0.818654	0.22741
-81.1581	-102.06	0.152099	5.41019	0.190027	-118.557	-97.3662	30.7644	181.202	6.0464	2.92777	12.439	0.603981	0.0347657	0.75346	0.555426	0.262173	0.341839
-91.5594	-101.111	2.92417	2.31264	0.509521	-103.504	-1.17448	19.5543	116.71	8.76044	3.28154	17.2128	0.574024	0.500065	0.696097	0.477614	0.701084	0.952059
-79.442	-29.3991	5.41111	5.26353	0.055494	-96.393	-86.1541	28.2622	161.416	11.5942	0.120931	6.71061	0.466589	0.653286	0.530186	0.120756	0.00864944	0.0292338
-79.0028	-20.1533	1.90653	0.266463	0.430049	-109.454	-12.2393	13.7133	158.29	14.9841	7.45326	19.6167	0.297622	0.292151	0.0622058	0.731896	0.585775	0.799247
-30.6773	-39.0416	2.61888	3.20633	0.642042	-115.465	-68.0658	19.748	112.827	2.17701	22.3327	5.63393	0.498211	0.594542	0.107812	0.925467	0.865501	0.406205
-58.4887	-108.195	5.09788	6.02625	0.936687	-99.4249	-51.8943	36.3614	133.309	3.2873	28.4912	16.3535	0.204761	0.564474	0.276647	0.183651	0.980669	0.457081
-62.8555	-105.96	4.10213	5.07426	0.194174	-98.0261	-106.61	23.9119	163.688	13.7998	18.9152	17.3137	0.279395	0.533961	0.692544	0.754219	0.74169	0.723155
-2.65075	-112.525	2.48152	4.77271	0.342163	-113.405	-66.2577	19.7387	163.37	11.9481	17.9182	2.63731	0.699162	0.454962	0.878103	0.65977	0.991507	0.260889
-53.7551	-99.8832	4.15165	1.50683	0.684383	-99.5673	-6.37241	16.5993	100.808	7.16049	25.4773	11.5007	0.131039	0.58254	0.869469	0.180675	0.463843	0.201046
-31.5599	-78.7424	5.43271	2.79347	0.226115	-96.6788	-43.3219	32.7271	147.393	17.8697	26.9971	5.12828	0.977157	0.782519	0.691253	0.0874941	0.747608	0.739252
-28.0353	-66.1685	2.03036	2.4571	0.322831	-116.529	-116.406	27.2168	168.577	3.92095	13.8053	11.6099	0.910618	0.500516	0.853268	0.493485	0.528329	0.795519
-116.413	-18.9423	0.620014	5.94521	0.14961	-95.459	-3.76121	11.2878	183.079	16.6107	10.8291	0.562003	0.691854	0.301381	0.327975	0.223034	0.345183	0.99735
-53.9888	-31.9337	3.08325	1.92141	0.615367	-104.009	-74.1272	35.8848	181.535	17.339	13.7909	10.3827	0.507774	0.0938336	0.746323	0.276453	0.078846	0.26976
-55.3047	-7.96398	6.21292	3.68888	0.524999	-116.689	-49.8181	25.5776	117.38	7.38274	23.2422	9.62749	0.358369	0.452204	0.852273	0.134596	0.708921	0.226051
-97.9643	-68.6464	4.92296	0.576062	0.0236652	-106.032	-79.7289	31.4855	132.514	6.6247	27.4223	7.59275	0.629197	0.512663	0.340339	0.899443	0.975314	0.220614
-116.767	-76.5354	4.01505	4.37578	0.546468	-117.039	-91.2364	12.1829	145.596	18.2814	13.9414	17.2464	0.534543	0.794744	0.651628	0.523453	0.56247	0.952458
-65.8166	-38.8776	0.019264	3.99683	0.233133	-113.377	-59.2493	18.9981	116.305	0.454383	17.0577	0.0131604	0.346738	0.406103	0.247824	0.791164	0.382983	0.372367
-109.336	-15.2077	3.51779	3.60824	0.329534	-116.217	-18.1186	27.3183	183.121	2.76388	15.6736	7.48367	0.102155	0.509798	0.0407411	0.382441	0.28169	0.913582
-36.1613	-17.6696	0.170659	1.14363	0.556214	-110.103	-13.0658	29.4426	174.915	2.07279	18.6371	12.4234	0.286849	0.916553	0.460004	0.787439	0.729315	0.587631
-87.6691	-72.9618	5.0785	1.52235	0.0819282	-94.4041	-83.8094	13.0118	192.518	12.1944	10.0031	6.6044	0.72221	0.219711	0.669161	0.730206	0.7837	0.578977
-81.8899	-79.7809	5.88276	5.54119	0.348887	-95.3992	-59.3433	16.1296	193.924	4.28546	8.21632	7.10394	0.853481	0.443776	0.361405	0.67897	0.601867	0.956668
-113.072	-30.2428	2.2953	0.844127	0.338052	-103.357	-8.56625	14.3856	181.502	3.34432	4.29801	19.258	0.180266	0.109734	0.280836	0.267002	0.0109007	0.657924
-48.535	-115.544	5.91236	2.4852	0.146339	-92.7013	-118.892	14.6194	165.383	7.46732	21.1176	8.93801	0.750693	0.9289	0.474775	0.494816	0.945208	0.117829
-46.911	-0.177909	4.13796	3.28762	0.244702	-115.878	-7.04343	22.7944	103.279	18.1472	20.2599	11.1752	0.653874	0.726089	0.995089	0.613428	0.331523	0.567422
-84.9017	-72.0924	5.66351	1.59326	0.582787	-91.9861	-96.1849	37.9073	134.831	17.6211	12.3506	0.391454	0.968165	0.0647918	0.186788	0.566118	0.978987	0.260642
-69.9971	-8.82686	4.206	5.9002	0.80145	-98.4928	-66.1794	27.5598	189.415	12.3655	13.229	12.6488	0.734236	0.453072	0.384592	0.84877	0.634973	0.221306
-55.8579	-25.6672	6.10397	1.58837	0.322255	-110.82	-75.7483	29.0587	110.694	9.52085	1.90108	10.2275	0.305068	0.697687	0.011538	0.363185	0.310372	0.964191
-80.2237	-70.8895	3.62513	4.80491	0.670609	-97.7347	-24.622	32.1187	159.055	9.25866	16.2129	4.64315	0.117133	0.304949	0.214107	0.708565	0.504115	0.857656
-96.2942	-91.7457	0.326655	4.8676	0.137447	-111.817	-117.786	19.6777	164.095	4.87109	3.59792	1.32857	0.875297	0.422134	0.305796	0.330112	0.959191	0.656167
-81.9885	-25.3334	1.69165	3.88004	0.583514	-119.362	-111.558	22.5526	174.596	6.96385	13.5992	0.583864	0.482148	0.175148	0.432862	0.891251	0.727905	0.811479
-33.8431	-111.748	1.20943	3.36248	0.457469	-100.538	-87.1349	11.4405	182.088	7.29672	26.5336	2.68432	0.833147	0.498235	0.653441	0.078876	0.616406	0.753843
-95.5017	-79.315	0.541242	4.92291	0.534457	-90.0074	-94.1552	11.3183	140.417	15.0922	24.9372	11.6659	0.127741	0.314623	0.895336	0.433108	0.629156	0.609397
-37.3876	-10.2974	2.44587	1.12859	0.543892	-115.093	-38.3328	32.9045	181.895	6.67118	27.8319	14.7459	0.630489	0.824305	0.971159	0.70063	0.996499	0.689632
-87.4846	-70.4003	2.05425	2.32036	0.577689	-109.137	-82.9827	36.3616	154.552	12.388	5.93007	19.0948	0.143351	0.311514	0.17544	0.336758	0.752122	0.238223
-46.0877	-50.9737	2.2585	2.86684	0.0913867	-119.202	-83.6626	37.5254	197.212	11.8899	21.5664	0.534378	0.15925	0.194351	0.0196466	0.959694	0.705821	0.358789
-80.7714	-90.8573	0.714705	2.3811	0.0446459	-104.693	-76.758	19.1756	109.514	1.94884	23.7849	13.0982	0.318013	0.929458	0.00750198	0.244238	0.102877	0.183582
-8.04645	-58.4712	3.6406	3.74255	0.00328275	-106.514	-98.2757	39.8303	170.483	3.8004	6.55075	2.64763	0.19031	0.756173	0.215204	0.458356	0.618927	0.958197
-16.3561	-0.196184	0.283522	5.15492	0.94306	-104.362	-110.249	34.4513	162.633	13.2828	3.57646	15.2598	0.741896	0.974219	0.570714	0.141472	0.572008	0.839256
-71.8904	-34.7279	1.14015	0.694959	0.427977	-90.4237	-35.8275	36.6488	151.46	10.9132	18.9592	10.9898	0.75132	0.47238	0.727888	0.0242929	0.772204	0.683611
-21.6561	-29.5579	3.48877	3.41977	0.943323	-92.0604	-72.1237	39.2274	123.287	11.4968	7.09307	3.77444	0.0522567	0.61716	0.370175	0.589894	0.95857	0.493656
-85.7803	-52.4265	3.82321	2.76448	0.92817	-117.884	-22.302	10.9931	154.402	15.4794	29.6916	6.67241	0.822589	0.198052	0.482876	0.464518	0.920944	0.808241
-110.505	-46.2536	1.48468	4.45095	0.797178	-105.277	-0.223603	30.4327	197.945	16.8659	23.3999	15.7063	0.660903	0.0942327	0.459852	0.661848	0.15397	0.960271
-97.6391	-82.3911	4.44378	0.97541	0.816544	-103.134	-50.468	23.8356	114.37	19.3736	0.746949	15.8503	0.927001	0.261271	0.154268	0.543782	0.151344	0.590533
-63.9083	-54.2651	5.07531	5.59425	0.614444	-108.764	-87.874	38.299	176.622	2.0791	20.9813	15.1255	0.215447	0.557916	0.593866	0.942846	0.446119	0.615639
-17.2834	-107.092	6.0528	2.27493	0.649434	-105.725	-82.6717	38.115	175.954	4.59377	14.1549	17.6953	0.173451	0.613765	0.114718	0.981603	0.416549	0.212065
-114.816	-100.97	4.13906	3.01566	0.81055	-90.2094	-2.21203	29.8264	104.137	7.58287	23.6358	19.5687	0.785205	0.344997	0.806947	0.837663	0.232938	0.20658
-16.3208	-64.3395	3.98377	1.87541	0.618984	-119.929	-53.0275	38.3656	182.28	11.592	16.4334	2.75624	0.482726	0.854852	0.203038	0.530608	0.376967	0.39905
-7.51465	-3.78299	2.46778	5.9349	0.835569	-101.543	-111.495	11.6244	161.649	5.7731	8.38319	5.91989	0.258803	0.233781	0.799676	0.175165	0.256409	0.891676
-13.1218	-57.9283	2.28292	4.48911	0.977393	-113.107	-112.019	38.4966	187.727	18.0807	1.5437	10.4212	0.288621	0.789062	0.298207	0.158759	0.220953	0.726104
-55.969	-64.9709	1.84724	1.92735	0.505489	-106.686	-77.4542	16.0916	148.9	1.00943	27.0539	2.71779	0.293826	0.125383	0.28134	0.13284	0.456419	0.495252
-66.7556	-49.4431	6.11238	0.642825	0.309834	-101.013	-23.8156	25.6457	113.245	11.0691	16.4182	4.61343	0.908593	0.552112	0.0081861	0.717438	0.373779	0.243798
-75.5832	-53.3305	2.25294	3.73291	0.167751	-99.7055	-81.8567	12.9375	167.018	6.20157	12.2345	15.7965	0.517637	0.704621	0.147827	0.524268	0.720158	0.478762
-11.1647	-5.12269	5.91124	4.8737	0.451189	-102.529	-54.4827	30.0774	141.655	15.9818	6.86053	19.9991	0.716348	0.765179	0.181408	0.052166	0.857424	0.226029
-54.1012	-3.23382	5.433	2.59583	0.597788	-104.35	-21.1296	21.8721	173.465	19.9933	29.6868	3.37439	0.805104	0.296198	0.126065	0.847966	0.30939	0.583915
-71.5165	-5.03704	5.92527	5.9907	0.491762	-98.1539	-15.5966	20.846	148.591	19.2245	22.0756	13.1297	0.174837	0.290801	0.16872	0.116264	0.388269	0.412395
-80.7867	-82.0261	2.06005	4.76366	0.586676	-101.094	-1.70278	29.3217	105.386	11.6739	2.44296	7.18735	0.447749	0.996748	0.0971371	0.805449	0.284258	0.53799
-6.01667	-34.0212	2.43511	1.16604	0.464545	-111.172	-33.8325	25.7695	136.431	15.4607	16.8329	14.0454	0.670417	0.497356	0.297287	0.439198	0.325311	0.809391
-111.586	-79.1674	3.47779	4.7455	0.173335	-109.47	-57.6144	37.9688	125.904	1.59166	25.8316	3.56219	0.564461	0.551466	0.397153	0.0861632	0.0819644	0.941595
-119.523	-115.832	2.72167	4.66833	0.416618	-116.144	-115.434	27.9555	112.787	17.4582	6.40854	3.30063	0.325723	0.648842	0.94434	0.40452	0.547376	0.721854
-20.6553	-89.0754	2.61489	1.45913	0.916465	-103.915	-75.2928	24.2983	173.42	13.1762	12.1892	7.97989	0.373142	0.321186	0.782815	0.413552	0.0960842	0.971179
-96.8694	-104.562	2.73193	1.88367	0.0746827	-100.468	-42.3711	35.1325	131.995	11.8892	21.854	10.2003	0.508015	0.959475	0.901684	0.072959	0.0621594	0.84455
-68.1266	-54.5053	1.10692	3.1658	0.6517	-106.559	-116.615	14.3713	189.889	3.16052	27.9218	15.9555	0.732916	0.62604	0.0680359	0.249868	0.506954	0.844184
-77.3339	-39.625	5.53577	4.58301	0.255894	-98.1771	-116.152	35.8977	106.107	7.13247	21.371	11.8148	0.960724	0.447666	0.864066	0.976081	0.92996	0.274245
-38.8435	-109.916	4.57537	2.46173	0.00508678	-116.34	-30.5178	24.3687	140.629	13.596	10.2178	17.4749	0.266128	0.854135	0.688211	0.356481	0.530885	0.490533
-52.3993	-54.4565	1.95602	5.2663	0.51574	-117.251	-106.988	17.4673	149.499	6.65282	13.7967	4.05482	0.414882	0.00601496	0.554157	0.623033	0.393994	0.517709
-22.1604	-64.7825	6.05961	4.37755	0.875396	-94.1639	-76.381	33.3353	155.174	14.3033	14.4022	5.2494	0.744676	0.935385	0.0789592	0.24744	0.932703	0.301024
-11.19	-43.0105	6.27829	2.53381	0.737888	-99.4936	-57.8088	28.4804	116.557	2.29933	0.925725	16.5568	0.0139599	0.710623	0.0868742	0.473607	0.167403	0.982495
-7.30747	-82.1559	1.08404	0.502245	0.636389	-113.209	-58.0192	37.9494	145	7.84943	20.0162	6.20355	0.770478	0.29234	0.185778	0.167032	0.654529	0.082249
-83.9147	-96.9669	4.05128	1.17205	0.286164	-99.8949	-70.9132	17.3256	155.695	8.24881	29.9164	9.49964	0.967179	0.296539	0.400711	0.66389	0.761416	0.330399
-15.8995	-108.346	5.44136	0.370391	0.234793	-103.302	-4.8837	38.2058	167.972	13.5178	0.805629	13.2674	0.482262	0.157185	0.170032	0.537225	0.0167683	0.0616093
-9.88878	-42.8937	0.530046	0.394176	0.972192	-108.205	-32.2951	16.5879	152.293	3.08622	26.3329	5.9855	0.566165	0.925108	0.105047	0.737226	0.260037	0.238347
-28.7018	-119.204	1.13037	4.59556	0.116054	-113.413	-92.5046	27.4341	175.345	3.86459	10.6313	6.9304	0.119668	0.809293	0.680584	0.32773	0.0195295	0.774711
-26.8697	-91.5866	0.859954	2.59324	0.733904	-90.4322	-23.1865	32.0551	124.052	18.4111	3.94018	8.55377	0.87684	0.745305	0.427756	0.688216	0.492419	0.85761
-75.6626	-0.932894	0.0483293	1.20792	0.116051	-99.4074	-114.858	35.2715	106.694	0.846437	28.544	12.4251	0.0403857	0.211941	0.870198	0.28974	0.628257	0.76968
-111.141	-102.196	2.20348	6.25701	0.713733	-118.066	-50.7723	27.1572	194.71	12.894	5.89289	14.976	0.697651	0.868016	0.769132	0.677978	0.924349	0.945686
-93.0051	-78.8116	3.5624	3.14734	0.299104	-112.772	-75.6144	36.8528	185.271	5.71974	0.98169	7.14761	0.844341	0.794825	0.358662	0.969755	0.586026	0.298788
-97.9083	-56.1666	5.46405	5.4416	0.759657	-101.154	-51.3329	22.3524	103.268	5.87904	27.5999	9.07961	0.661085	0.540373	0.276051	0.463463	0.871811	0.103781
-38.1514	-84.3965	2.30967	2.42903	0.360272	-105.103	-73.7705	28.1038	170.333	3.69537	5.51871	17.1294	0.168294	0.247619	0.835736	0.530479	0.678904	0.721312
-118.146	-102.166	2.27483	2.97025	0.674572	-99.1374	-0.326495	19.5749	144.66	7.23744	13.3395	7.66112	0.243182	0.210769	0.983663	0.397577	0.140488	0.603085
-13.6536	-7.79583	5.98405	1.46198	0.393203	-104.123	-55.3533	25.1471	177.581	18.0211	3.67466	10.0443	0.406288	0.544156	0.382377	0.532813	0.0310767	0.135008
-10.7432	-5.11808	2.79149	3.29344	0.290908	-101.049	-100.935	31.8469	121.338	9.62391	20.2476	6.40141	0.7377	0.788749	0.457804	0.431029	0.62508	0.374239
-79.1124	-70.0108	4.5498	5.80447	0.22808	-97.0458	-64.6384	28.2865	144.456	2.80759	18.3368	19.5653	0.255335	0.727514	0.852892	0.0368455	0.18965	0.527151
-16.5836	-37.4822	2.83856	0.227234	0.0572527	-116.496	-12.6515	23.3144	103.527	19.508	26.986	6.14711	0.914113	0.873748	0.511637	0.924705	0.224182	0.141909
-66.1279	-99.9001	1.52487	3.19488	0.337	-96.5268	-60.6144	39.2295	165.814	9.61737	2.52597	19.2116	0.0371622	0.565653	0.329257	0.185275	0.339535	0.424794
-69.8492	-84.1758	1.7461	3.67637	0.216456	-92.4063	-58.5002	10.3341	190.974	18.9626	17.4597	11.1489	0.364111	0.784234	0.715883	0.186119	0.438409	0.0293743
-64.1948	-91.4648	1.09887	4.10972	0.264223	-90.3206	-1.78312	35.3311	164.502	4.96898	7.24722	16.2353	0.590053	0.737655	0.123035	0.820243	0.900102	0.96502
-41.2668	-87.9291	4.66633	4.49636	0.523207	-103.138	-65.2226	33.7818	148.348	3.21075	16.7553	12.5537	0.671981	0.174137	0.290189	0.475157	0.38172	0.543789
-113.417	-16.7234	3.54159	0.733895	0.278218	-94.2287	-114.751	26.2984	190.7	11.1735	3.3465	2.40998	0.905759	0.468288	0.163431	0.0473386	0.900282	0.497993
-28.0379	-88.9306	2.10872	6.02347	0.770253	-94.6824	-71.7958	11.0633	138.188	14.6727	24.641	19.477	0.680621	0.795732	0.996153	0.760269	0.492774	0.715678
-64.0451	-8.52229	2.42941	4.12693	0.407437	-112.989	-114.749	39.6477	101.948	15.598	19.3247	16.2032	0.26383	0.322328	0.0193671	0.234655	0.245278	0.504449
-41.0319	-90.014	3.25914	0.869406	0.797386	-118.212	-104.108	16.8178	111.779	8.41262	27.9633	18.3898	0.834812	0.16651	0.869378	0.668172	0.0652978	0.216099
-91.2939	-93.4407	3.57983	6.14876	0.122487	-114.741	-0.878787	22.5471	194.187	1.3072	28.477	7.27041	0.807146	0.503086	0.103443	0.590678	0.574561	0.449029
-82.0396	-117.499	4.43526	3.38148	0.735554	-112.543	-93.6415	26.2353	165.412	4.15525	10.7858	3.82572	0.0195865	0.262388	0.598135	0.529609	0.659113	0.394293
-3.57049	-54.6582	4.5295	3.69385	0.291773	-109.602	-54.3031	14.8411	178.125	15.553	27.3574	3.78831	0.410663	0.849021	0.897757	0.409265	0.0453817	0.781028
-55.3491	-73.8952	0.235994	5.80847	0.228326	-112.742	-116.485	28.9544	123.703	2.41068	17.8043	9.81224	0.17689	0.388972	0.663799	0.793517	0.251532	0.344297
-95.8148	-88.4351	0.790195	5.01675	0.246376	-95.8557	-62.6598	24.4987	141.161	4.89325	17.5376	13.2454	0.648212	0.78793	0.0182985	0.634484	0.487987	0.573358
-94.7356	-10.1734	2.31226	0.0827632	0.0866961	-91.5031	-30.6115	29.2501	117.779	8.51547	27.2151	0.259089	0.436058	0.000340579	0.872505	0.429974	0.334698	0.674656
-76.3135	-42.5226	2.48287	3.1728	0.0406811	-105.587	-81.1599	19.9955	157.474	7.50837	28.736	3.4221	0.298475	0.362676	0.219725	0.319816	0.278956	0.230475
-97.9723	-9.91294	5.88503	3.5249	0.256981	-119.568	-22.7074	34.2557	188.041	12.8116	16.916	11.8506	0.0955918	0.910966	0.595045	0.832183	0.269619	0.469779
-68.7238	-74.0687	5.97295	5.9195	0.488888	-118.339	-44.3436	12.8336	155.395	6.45458	22.6258	7.46995	0.40828	0.183607	0.669116	0.575236	0.740463	0.314745
-77.0724	-62.4576	2.33328	5.26255	0.226994	-90.632	-89.0872	20.5979	112.149	2.6961	6.27571	13.5632	0.0960813	0.935625	0.854047	0.344443	0.710864	0.486008
-97.5228	-13.8566	4.34004	5.83787	0.169175	-106.808	-48.8061	37.9617	144.364	5.5657	1.06298	14.1097	0.905451	0.157768	0.722533	0.111698	0.289672	0.267241
-93.4258	-42.357	3.498	5.71354	0.806711	-90.362	-76.0827	39.3321	156.401	10.4935	1.04128	15.7982	0.522201	0.127022	0.185104	0.139417	0.72329	0.278392
-28.6093	-117.44	2.57788	5.84364	0.500284	-113.76	-101.894	13.2382	121.92	1.9628	14.9234	3.95776	0.705482	0.765536	0.608771	0.367795	0.706478	0.407748
-68.9845	-65.6268	0.205501	2.85901	0.78277	-97.574	-3.41783	33.1232	176.004	17.1628	16.2535	12.1384	0.237796	0.0387295	0.165852	0.347976	0.773536	0.947048
-26.5885	-65.8765	3.22259	1.87022	0.924702	-104.343	-75.7561	34.4755	132.365	0.884199	6.51495	0.136076	0.296204	0.480862	0.209728	0.669799	0.567095	0.619917
-22.9992	-99.7215	5.05652	4.43333	0.121144	-106.918	-100.595	19.5585	128.723	6.54636	25.1662	13.2922	0.593072	0.83494	0.575999	0.381786	0.780288	0.959089
-63.893	-9.26056	5.77053	3.40859	0.435025	-111.207	-24.6312	37.9699	141.958	4.73644	21.7806	7.8201	0.600248	0.582145	0.390409	0.419173	0.669609	0.687829
-48.4754	-17.8611	5.21058	0.830459	0.260855	-115.33	-98.475	33.3452	115.343	15.7095	25.9956	6.84618	0.177773	0.774589	0.932122	0.971708	0.836692	0.730587
-23.1335	-103.57	4.67525	0.53874	0.172824	-94.5204	-56.16	15.9442	108.152	0.601691	1.51452	9.97951	0.931573	0.260102	0.205788	0.69053	0.4503	0.573889
-44.1135	-28.9701	5.34742	3.35259	0.489393	-90.8967	-43.6099	36.4082	144.757	15.087	14.198	15.2244	0.17971	0.617801	0.534564	0.674923	0.818011	0.527082
-4.73455	-0.275792	3.45306	3.93262	0.247361	-114.579	-74.1611	27.1376	162.164	15.3038	17.0031	18.7611	0.617145	0.41056	0.585935	0.841392	0.15853	0.450393
-71.5862	-68.5547	5.82605	1.90857	0.0427865	-102.707	-67.3919	39.9398	172.086	6.59835	25.1711	3.63962	0.149198	0.158076	0.578837	0.489801	0.436229	0.61009
-104.318	-108.645	4.61608	4.5662	0.485442	-119.173	-15.2921	22.0044	163.213	4.11146	8.37473	19.1166	0.931483	0.839421	0.593543	0.213277	0.451728	0.374122
-11.8005	-37.3199	1.49222	2.62887	0.661073	-108.854	-66.2183	31.1478	189.635	10.6292	12.8729	7.47095	0.767139	0.121915	0.485251	0.6723	0.218773	0.887445
-57.5961	-106.336	1.66167	3.08068	0.7369	-102.836	-48.4486	35.0357	101.897	6.15169	13.9464	19.3137	0.773072	0.18322	0.668392	0.0531532	0.660171	0.718793
-36.7988	-3.22578	4.75621	3.53602	0.0743692	-93.1914	-58.6408	24.1292	122.433	5.91709	1.31824	14.4656	0.999392	0.807218	0.602357	0.760234	0.454274	0.842376
-7.49106	-40.8029	2.81871	3.93768	0.717224	-114.166	-98.7028	22.7805	136.503	2.47452	27.0086	13.9822	0.205057	0.912271	0.00244855	0.114726	0.624216	0.2778
-27.5159	-59.6802	2.07664	1.77779	0.288252	-94.7236	-106.919	26.5422	155.408	1.89057	29.822	16.9135	0.0971171	0.469853	0.506156	0.915151	0.686117	0.722323
-11.8957	-44.2832	1.06683	5.49515	0.597812	-119.796	-84.1815	16.0014	182.569	1.40917	5.64621	8.60024	0.672448	0.153154	0.248667	0.943663	0.804801	0.856233
-44.067	-64.4768	4.32989	5.40547	0.376159	-106.429	-56.3012	31.8734	178.145	13.8121	8.09705	15.8732	0.0488649	0.271953	0.110835	0.939707	0.274468	0.845823
-101.621	-26.5409	2.09254	2.30964	0.8712	-93.6189	-42.8479	29.3538	143.345	13.7852	0.701602	4.34787	0.165442	0.784882	0.0642628	0.930823	0.256884	0.393957
-100.217	-30.7802	0.867194	2.79245	0.496297	-99.0334	-49.4441	33.1687	164.459	1.92457	22.0105	18.6144	0.603506	0.900415	0.170547	0.288635	0.60163	0.49888
-117.492	-3.64877	5.34824	5.09912	0.90185	-117.987	-83.3641	21.9527	139.543	2.98602	24.2169	10.5778	0.604952	0.615762	0.251003	0.560934	0.59969	0.0647974
-80.4345	-54.5975	0.613651	5.20285	0.835018	-101.897	-62.2807	30.9206	120.196	3.27055	10.2427	4.73898	0.0636868	0.0163586	0.302371	0.465919	0.402737	0.400379
-47.9512	-8.82565	0.463076	4.30241	0.271845	-106.873	-41.3618	24.7137	105.814	17.0211	12.5034	14.6773	0.274233	0.776748	0.857843	0.198302	0.20286	0.777353
-85.1012	-86.7112	5.7523	4.24187	0.642554	-100.617	-86.3181	36.7017	178.09	1.02905	15.3048	9.98615	0.926338	0.157597	0.558427	0.516099	0.760614	0.0189768
-30.3381	-102.208	0.341921	5.73755	0.214235	-112.601	-30.2536	25.7024	141.42	2.41459	19.7424	14.8976	0.194781	0.074483	0.23759	0.849431	0.648964	0.69548
-105.643	-41.4214	5.16824	1.81055	0.198876	-103.011	-13.2411	31.6027	148.292	19.8988	7.31283	10.4951	0.741157	0.141175	0.469479	0.0647439	0.203307	0.509811
-115.983	-8.75922	2.39719	0.755512	0.20724	-92.8767	-34.6617	18.0044	140.392	14.6621	24.4647	17.801	0.0362792	0.212182	0.498657	0.466107	0.88238	0.873699
-93.5782	-111.179	5.622	3.70094	0.418243	-118.446	-21.7304	26.3481	151.474	10.4378	28.1765	18.377	0.829168	0.0206113	0.388173	0.950688	0.606353	0.913322
-11.1953	-82.4934	4.4859	5.94926	0.570504	-94.001	-19.452	20.0384	158.498	0.172023	11.4741	18.5148	0.175764	0.257075	0.157319	0.0116309	0.172028	0.558467
-79.7809	-88.2739	5.06761	4.76498	0.533048	-108.636	-58.1265	25.6071	169.935	4.47516	7.32836	17.3597	0.245952	0.196646	0.149819	0.599206	0.765448	0.567302
-103.891	-40.4761	1.76123	2.45157	0.509157	-104.467	-113.021	19.0898	124.483	1.46369	20.9599	8.06453	0.766351	0.416489	0.936967	0.424058	0.850968	0.480253
-76.0598	-110.794	3.01442	1.17223	0.969917	-94.6415	-87.1936	34.9509	168.07	5.17397	21.3982	16.3442	0.29004	0.0824878	0.181015	0.167358	0.531367	0.268913
-68.1271	-2.39477	3.45959	0.830077	0.719971	-103.029	-2.94473	17.8299	122.415	5.13809	18.4087	19.3911	0.449674	0.056781	0.568222	0.517066	0.968751	0.471165
-86.3546	-34.094	4.21379	5.77085	0.832353	-102.321	-45.3653	19.4154	109.058	10.2954	26.1488	17.553	0.328039	0.996661	0.674723	0.140077	0.821177	0.404966
-32.5733	-90.5043	6.12489	4.73693	0.767133	-98.7264	-93.4432	26.1702	101.825	12.5569	17.7794	19.1761	0.963561	0.668433	0.186491	0.785749	0.027221	0.858519
-88.0165	-54.0021	3.10301	0.817374	0.159347	-113.181	-105.928	31.0543	120.666	11.5442	20.27	1.05514	0.470835	0.498118	0.62517	0.157241	0.00304761	0.0443746
-100.219	-106.693	0.979153	2.80421	0.558664	-102.677	-56.6893	32.5074	133.462	13.114	6.81504	14.8181	0.45423	0.747172	0.451603	0.832971	0.587546	0.185737
-91.883	-30.5612	1.37492	1.05045	0.891124	-104.266	-69.249	13.8483	187.004	5.99738	20.4216	5.26114	0.364337	0.824102	0.361656	0.148327	0.587458	0.382802
-61.7196	-87.2073	4.54491	0.44733	0.490662	-107.183	-58.0644	21.9228	102.029	17.3208	27.8371	11.5426	0.81895	0.046312	0.822644	0.637071	0.18109	0.0133721
-2.16719	-37.3973	2.29272	3.27496	0.0967394	-119.885	-87.1971	28.6635	139.575	4.3293	6.51868	5.62159	0.836552	0.511055	0.824385	0.690933	0.287499	0.573136
-109.322	-115.78	2.53572	2.78628	0.347308	-107.072	-108.892	26.222	189.904	9.35169	4.78852	9.24959	0.87222	0.573435	0.204049	0.619994	0.335643	0.212783
-59.7799	-26.431	4.65585	0.920718	0.364939	-118.879	-119.709	32.7282	176.76	14.0728	23.7544	6.61023	0.0620462	0.271254	0.722285	0.139303	0.823345	0.427086
-72.3649	-47.9499	5.82306	0.336031	0.698807	-116.36	-12.5653	27.9761	118.681	0.698322	4.09484	9.95416	0.727529	0.1769	0.905132	0.0539016	0.0349573	0.818078
-97.2879	-37.1812	2.90053	4.4107	0.304034	-110.166	-87.6022	24.4209	198.416	1.24589	1.46408	15.2799	0.988922	0.273093	0.292037	0.173674	0.346232	0.335821
-90.5712	-81.7129	1.50207	0.231827	0.147213	-94.0052	-117.405	36.993	192.509	5.9832	24.3583	17.5393	0.8033	0.351461	0.386908	0.671956	0.209147	0.750494
-25.7632	-63.7643	2.07511	1.06191	0.945135	-111.73	-112.56	28.2019	148.728	12.9423	23.4786	13.0313	0.127128	0.992204	0.910839	0.848434	0.53611	0.561769
-23.4991	-34.3313	2.56227	1.98798	0.224304	-116.171	-30.2218	17.8282	167.232	15.1024	6.2757	5.84438	0.23286	0.106086	0.372624	0.00577967	0.672921	0.497375
-64.846	-57.1554	3.53613	4.16643	0.484194	-113.594	-112.333	38.1975	197.707	4.28794	16.1866	16.6448	0.148009	0.725711	0.699555	0.473371	0.836152	0.16902
-0.576974	-60.173	4.65796	4.04453	0.128944	-103.313	-16.3383	31.651	145.23	7.30454	22.4619	10.1124	0.0563412	0.944329	0.139195	0.0895877	0.828104	0.994895
-44.1048	-73.325	5.11267	2.48161	0.740317	-110.327	-111.574	21.1754	155.219	7.48731	12.5687	15.7433	0.488354	0.384879	0.480203	0.966199	0.688349	0.629504
-55.3407	-15.0888	3.77042	4.30813	0.687074	-113.351	-21.5435	17.9527	191.786	19.4844	3.62279	9.34395	0.0394225	0.35606	0.22897	0.244382	0.872757	0.537033
-38.1581	-27.4915	5.90716	1.4198	0.481681	-102.384	-21.1961	37.4018	140.258	16.3458	6.59583	6.9181	0.61687	0.833041	0.350765	0.374582	0.688924	0.278756
-66.9209	-104.619	4.79592	0.313551	0.732337	-112.772	-114.69	34.8127	180.54	16.4845	1.32029	12.1233	0.857675	0.311489	0.572738	0.862728	0.699963	0.777802
-89.4428	-41.148	0.994592	5.47818	0.406687	-91.8364	-48.6795	30.8857	127.156	14.4814	29.1283	4.41215	0.270587	0.655577	0.703908	0.717452	0.415636	0.868114
-5.40593	-35.7696	5.3101	5.00629	0.286018	-112.255	-41.2254	38.1736	125.012	17.6894	20.6372	0.952634	0.364952	0.115017	0.742652	0.0486617	0.205135	0.81786
-119.961	-10.8349	4.80067	4.21186	0.553164	-105.266	-62.7908	20.2231	136.424	11.454	25.3956	17.5827	0.10409	0.593649	0.387568	0.670226	0.206847	0.689838
-40.1386	-118.299	4.90639	3.71388	0.0820557	-94.153	-34.6097	32.0492	149.326	10.9463	17.3214	9.35965	0.463428	0.74222	0.810689	0.367744	0.397713	0.451514
-92.0569	-90.4015	0.30233	1.44744	0.245239	-93.7962	-49.9806	28.8044	133.221	8.84118	16.7703	6.73344	0.345711	0.962701	0.309965	0.912136	0.911425	0.0260405
-9.28247	-68.9721	0.684863	2.23059	0.14753	-114.57	-100.335	20.5127	143.418	13.1309	17.8325	8.40527	0.344961	0.451517	0.505463	0.928779	0.808337	0.812746
-9.57575	-86.0576	5.4825	5.11851	0.822976	-114.412	-33.3026	26.2118	154.03	18.2127	29.591	17.7918	0.18498	0.756918	0.140422	0.546529	0.560922	0.746154
-17.8343	-119.228	3.82228	2.1099	0.922189	-108.879	-101.401	39.7228	186.927	15.9418	13.0332	15.343	0.391276	0.847878	0.187386	0.383164	0.891355	0.587365
-20.2902	-89.9104	1.90832	1.37566	0.752762	-111.106	-99.6241	38.5684	143.965	13.425	2.77522	4.07711	0.417844	0.382881	0.180726	0.476753	0.625148	0.366065
-59.2165	-86.5807	1.74377	3.99235	0.682805	-93.3294	-113.577	26.2782	194.86	12.1154	9.81527	6.99565	0.230853	0.518162	0.929673	0.66768	0.260048	0.985287
-30.2769	-70.7047	5.74255	3.54814	0.170363	-118.31	-8.19511	13.2852	160.897	10.2854	26.142	16.451	0.945189	0.744787	0.0349361	0.648078	0.366333	0.00952975
-7.97668	-60.9068	6.27656	3.25275	0.460087	-101.075	-37.5218	13.8847	158.483	14.2874	8.19804	4.7957	0.450379	0.290344	0.200927	0.0944095	0.900456	0.0771998
-7.11048	-114.35	1.93074	1.85716	0.679582	-101.92	-107.569	24.6532	184.327	3.38678	9.1346	5.05353	0.541963	0.705511	0.618793	0.988295	0.848951	0.78646
-34.1033	-8.35237	1.552	4.16782	0.795742	-102.409	-79.8158	37.3796	175.53	6.29348	0.181299	16.7947	0.565145	0.231814	0.0556388	0.984346	0.776545	0.275257
-104.159	-88.525	3.65709	5.75937	0.0455706	-102.078	-96.9927	23.4525	188.69	10.843	20.2834	5.89771	0.236821	0.184099	0.807218	0.615573	0.215819	0.140875
-68.8495	-58.3879	1.51939	3.84603	0.160652	-106.175	-88.4786	12.3189	131.244	19.0889	10.7695	15.118	0.570237	0.721396	0.233824	0.608798	0.203561	0.514427
-36.6483	-85.6672	4.48788	3.16404	0.292102	-102.878	-56.5506	19.6429	128.115	13.8301	27.8431	18.5206	0.271543	0.149341	0.0214004	0.118484	0.745869	0.604697
-117.981	-50.8328	2.18518	3.91485	0.166741	-118.585	-12.2766	39.4459	108.207	3.1827	12.6776	18.4691	0.902019	0.814944	0.539037	0.258533	0.859366	0.927775
-71.853	-56.9106	5.68804	3.09737	0.499169	-93.3025	-10.872	26.4875	197.093	7.33923	25.6078	2.77828	0.407717	0.284849	0.356027	0.241396	0.0841041	0.0658084
-46.8904	-72.9945	2.14261	4.32679	0.283381	-116.727	-102.816	19.3018	157.215	9.24954	5.13763	14.367	0.0528157	0.435242	0.943049	0.732115	0.855603	0.538102
-32.1205	-69.1934	1.37682	4.21869	0.746191	-98.7258	-28.174	18.4713	162.85	11.0828	14.9447	10.2589	0.669333	0.138679	0.824173	0.134972	0.477529	0.457541
-36.134	-65.8736	6.25149	4.16249	0.560359	-90.1478	-65.2451	32.924	115.62	9.96544	19.2791	19.1703	0.58393	0.203275	0.576271	0.233221	0.440962	0.418674
-17.7597	-94.8486	2.44125	1.45358	0.530105	-104.184	-7.734	24.7945	129.89	11.4399	6.57417	12.3899	0.681653	0.805034	0.0410149	0.720158	0.946196	0.424969
-66.0862	-43.5756	3.73926	2.70283	0.869365	-106.584	-45.976	29.1125	132.193	12.464	10.2185	17.2957	0.951565	0.580776	0.504611	0.804253	0.655163	0.857465
-102.104	-12.0769	2.75237	1.64687	0.867305	-100.572	-38.3134	34.673	110.639	13.2285	26.7682	9.12487	0.92905	0.304096	0.209113	0.906919	0.334185	0.396213
-110.213	-33.2044	3.432	3.03782	0.221283	-92.4267	-15.94	10.9796	109.835	12.0263	20.7428	4.09414	0.187531	0.0619678	0.403521	0.61809	0.090846	0.668236
-115.044	-55.6701	2.14034	0.697249	0.250038	-105.458	-38.7376	14.1209	102.356	2.46397	0.826205	19.2932	0.458685	0.0728533	0.984399	0.762429	0.0921518	0.580592
-105.385	-85.1846	1.97224	1.43768	0.0704075	-103.7	-47.7302	10.6923	169.47	15.016	19.7572	17.0431	0.153507	0.27399	0.129261	0.0770199	0.995862	0.0425202
-40.8653	-63.633	3.55674	6.13721	0.0345954	-107.353	-77.9354	15.9642	154.272	2.06618	6.36419	4.8772	0.892116	0.87839	0.302007	0.585619	0.814884	0.864299
-76.1281	-100.57	0.765199	1.70049	0.237961	-97.3758	-51.7318	26.9705	143.726	19.9157	7.30165	16.7363	0.108268	0.437189	0.847264	0.16843	0.242926	0.947515
-6.87001	-49.1665	4.4676	0.235947	0.450048	-119.584	-71.5635	30.5278	181.547	0.841843	9.42296	6.01934	0.801801	0.542799	0.901751	0.689156	0.314961	0.69448
-60.8688	-19.037	0.852429	0.652352	0.764533	-101.172	-3.54643	28.1648	168.72	5.84431	26.5651	4.10148	0.435178	0.485114	0.693373	0.771691	0.987685	0.6276
-68.0638	-9.94221	2.42708	5.36849	0.995596	-116.208	-113.758	32.2748	169.169	2.88001	7.35235	12.5354	0.042681	0.243274	0.511921	0.685052	0.372612	0.941167
-40.0637	-4.50917	0.424053	5.58775	0.762017	-90.2651	-8.21846	20.306	127.658	17.9014	28.8324	1.60444	0.979339	0.564085	0.69722	0.689279	0.77947	0.541301
-89.2549	-58.2529	4.45472	0.375755	0.670076	-112.061	-39.1217	33.8503	128.822	6.38564	26.7062	11.829	0.33934	0.223029	0.620025	0.612708	0.720945	0.606405
-73.4978	-86.9793	5.98516	0.492543	0.739403	-92.2824	-20.7727	39.1223	125.161	13.9687	19.2917	9.93174	0.149757	0.723041	0.574219	0.673231	0.429162	0.607004
-111.443	-99.4417	5.00012	4.0409	0.165186	-93.1992	-33.7057	27.0285	113.835	19.9695	17.106	14.2956	0.841766	0.631283	0.385975	0.777332	0.031059	0.0710546
-70.9005	-74.8433	1.56862	5.34333	0.532431	-102.118	-108.55	24.2571	126.193	4.46149	18.959	3.41307	0.720495	0.661979	0.0984239	0.232789	0.822753	0.994063
-84.0269	-44.4403	2.7255	1.85835	0.614574	-100.33	-48.3606	32.0558	191.003	2.68683	29.292	8.76834	0.160177	0.842968	0.183748	0.593274	0.746535	0.17344
-74.4791	-59.9216	5.46759	3.52267	0.749373	-107.619	-12.8548	10.2686	144.113	11.0446	2.58822	9.54841	0.460324	0.320144	0.567051	0.72753	0.89656	0.371005
-7.08071	-115.467	0.7252	0.71844	0.310434	-109.347	-104.761	36.6003	194.286	7.1722	5.23587	6.68059	0.616948	0.0419787	0.615204	0.501349	0.845953	0.214376
-116.603	-52.3142	0.047442	1.99712	0.354303	-103.16	-78.0024	17.4234	132.16	12.9583	9.54712	0.798713	0.74034	0.534975	0.277349	0.339807	0.167825	0.599412
-112.916	-36.8535	2.08987	3.59565	0.221425	-112.29	-67.7971	20.7953	190.775	18.0864	3.50287	3.88379	0.435741	0.696703	0.464251	0.885139	0.0279488	0.486363
-8.47026	-81.4298	3.69998	1.89384	0.743933	-96.3869	-90.5939	33.1979	168.021	14.1036	18.2247	4.60439	0.771216	0.0371631	0.221809	0.249049	0.668824	0.74069
-119.543	-20.3575	1.40756	6.01432	0.284442	-101.114	-17.5643	22.1983	140.77	8.99403	12.7978	7.16469	0.129924	0.640797	0.468047	0.546672	0.195017	0.754542
-42.1535	-84.5521	2.34831	2.76123	0.64624	-96.3512	-113.24	22.8882	101.438	15.1026	9.09896	18.0655	0.091773	0.832915	0.0401745	0.81098	0.836905	0.631155
-95.6664	-42.6222	0.894352	2.19484	0.348843	-114.237	-7.71486	29.429	168.885	17.02	7.76877	15.7427	0.0807683	0.632871	0.290041	0.039833	0.982112	0.381961
-48.8818	-70.9545	4.00603	4.75239	0.834878	-108.095	-111.663	22.1331	196.615	18.7396	9.12443	19.6492	0.0422963	0.235028	0.952474	0.34621	0.768167	0.794229
-55.0103	-55.3474	2.57913	4.36486	0.46031	-112.913	-0.279225	13.5167	187.84	5.47091	17.349	2.95008	0.445921	0.906891	0.546165	0.100467	0.494989	0.324538
-2.048	-47.0297	5.79372	5.23006	0.751885	-113.824	-85.5991	12.5666	164.276	5.16729	24.1883	19.3554	0.1592	0.666012	0.914825	0.0656595	0.759422	0.616986
-24.9261	-32.5336	0.492268	3.76155	0.460273	-102.296	-74.6383	15.8279	176.042	14.5262	7.28195	19.9332	0.836808	0.273655	0.24628	0.094236	0.199573	0.572746
-4.39808	-41.7279	5.46191	4.46291	0.636965	-93.3163	-24.767	20.5287	132.663	11.9128	18.3133	13.7063	0.255255	0.924906	0.50166	0.485487	0.369918	0.540146
-78.8765	-39.5368	4.30723	3.58172	0.111959	-109.862	-95.7957	10.9432	146.805	9.85801	13.2084	15.4534	0.562525	0.280297	0.317807	0.485484	0.932545	0.91788
-93.6612	-13.3407	1.79568	5.98208	0.579692	-106.728	-33.9694	26.4473	188.735	1.54071	15.5464	0.0880598	0.364879	0.910166	0.00935528	0.558208	0.742196	0.633913
-114.995	-33.4188	3.13901	0.821627	0.634429	-111.03	-102.872	26.1153	189.785	7.19542	23.4647	12.5522	0.398815	0.360271	0.774374	0.531082	0.337419	0.780462
-57.4772	-76.3098	1.83242	5.51798	0.211348	-108.426	-12.5677	29.9967	138.709	0.455312	11.4209	11.7344	0.301781	0.151269	0.654924	0.307449	0.679725	0.726261
-69.4511	-73.3879	0.157497	2.27509	0.227804	-102.175	-103.22	25.4497	195.582	12.2347	6.6761	2.61755	0.0707633	0.61391	0.31716	0.874043	0.914912	0.425185
-93.6894	-38.6947	2.24846	1.1548	0.873681	-103.759	-44.9959	39.1288	130.856	1.75053	6.06696	12.7468	0.35613	0.514661	0.836343	0.446572	0.385612	0.528316
-46.4499	-82.3253	5.88354	3.30731	0.996811	-106.755	-56.1981	23.2398	160.198	9.39365	15.9413	18.0541	0.715747	0.267777	0.140105	0.505453	0.00876583	0.305108
-49.3518	-116.925	3.87719	3.85514	0.90415	-91.6484	-81.069	28.4907	128.222	18.4461	8.05881	6.60711	0.254791	0.059303	0.524386	0.61837	0.147403	0.168881
-50.0753	-73.781	3.75343	0.227276	0.888318	-113.21	-19.7244	27.4506	162.46	8.67822	0.688244	5.10578	0.358161	0.48302	0.752598	0.643162	0.0110806	0.8213
-24.1935	-29.5263	5.97251	6.18771	0.666003	-90.3374	-112.768	35.8769	119.593	19.972	4.15672	4.471	0.705304	0.387933	0.666961	0.734138	0.557142	0.967038
-39.3355	-23.4078	1.2691	4.74123	0.820908	-91.2442	-16.8927	18.362	168.531	17.0887	27.4942	13.4036	0.562281	0.657543	0.68872	0.0656835	0.00726262	0.408925
-68.3535	-71.1723	1.26297	4.53621	0.361749	-90.1999	-104.399	38.1866	183.98	10.6204	23.6437	12.5526	0.165832	0.977324	0.210911	0.881852	0.749528	0.636578
-31.7252	-72.5968	5.43953	1.9575	0.9637	-98.6147	-77.8831	22.4468	139.152	5.17586	22.4879	17.4188	0.186145	0.212937	0.500332	0.297561	0.884072	0.901559
-52.3581	-40.3749	1.64117	2.37875	0.0934498	-111.062	-60.6241	18.8783	121.222	9.31693	27.0962	5.97405	0.491085	0.205256	0.593653	0.439488	0.289183	0.687208
-59.8045	-32.2803	6.17614	1.39565	0.177048	-117.015	-29.6498	22.9459	113.196	2.87106	7.29667	14.5303	0.275213	0.470694	0.211074	0.149029	0.0498123	0.175692
-32.4337	-107.862	3.25694	2.63229	0.336286	-94.273	-99.1426	25.5005	173.641	16.4278	24.97	5.42191	0.514787	0.891195	0.242239	0.648526	0.158315	0.301915
-60.5509	-82.9144	3.97385	5.2711	0.437116	-110.315	-44.6789	20.8095	135.066	15.794	13.867	0.75265	0.968266	0.755073	0.90884	0.503834	0.398265	0.0752071
-115.046	-69.6156	0.62204	2.37256	0.162844	-117.073	-49.4772	27.4214	128.837	11.1169	25.4493	4.62499	0.589395	0.583424	0.79303	0.757768	0.184433	0.34756
-107.554	-39.0687	3.26371	4.0612	0.615161	-96.6764	-79.6447	29.5362	184.368	3.34899	28.8575	7.5345	0.462454	0.662024	0.85834	0.729138	0.995261	0.540916
-94.512	-101.633	0.87984	4.20838	0.303123	-92.4042	-85.7673	11.0032	199.751	13.3755	10.1564	17.5666	0.834057	0.406329	0.299753	0.568779	0.462339	0.475225
-26.9875	-100.796	0.842873	1.92639	0.687555	-94.3427	-76.8626	32.2676	136.976	5.75351	27.0609	10.4425	0.266551	0.579198	0.19817	0.112087	0.26705	0.179596
-54.5554	-34.7109	1.68725	4.96456	0.335913	-117.948	-10.4531	17.5692	165.249	2.27017	8.95518	13.5486	0.860603	0.792669	0.766127	0.232993	0.779522	0.745098
-22.5516	-76.3316	5.92361	2.32916	0.421461	-96.4719	-59.7442	33.7832	171.031	16.9283	8.92275	16.0827	0.124397	0.815859	0.739229	0.429057	0.742397	0.724716
-109.504	-75.7263	3.23745	1.35132	0.958222	-113.267	-47.1778	35.3921	170.264	0.955318	14.6083	19.3139	0.637068	0.16434	0.351762	0.595259	0.143167	0.295196
-28.7399	-29.4681	1.52596	2.61526	0.94936	-90.9002	-23.2842	23.1794	155.803	15.2226	22.4	5.35235	0.0364021	0.597863	0.0426853	0.776856	0.555189	0.158652
-25.8305	-64.4451	4.1973	4.97896	0.688073	-119.393	-85.7026	27.8308	169.142	12.8286	7.81868	15.253	0.731873	0.392609	0.0891457	0.701501	0.715942	0.922349
-64.1408	-37.1483	1.56584	3.37	0.715955	-110.881	-87.6692	32.6772	154.296	7.96358	5.70921	13.261	0.85279	0.779218	0.832854	0.515887	0.521433	0.693611
-46.099	-64.0475	4.10799	0.379802	0.604647	-90.1075	-18.6433	38.7617	143.902	5.53328	27.883	16.3061	0.781171	0.534167	0.581217	0.596109	0.0113402	0.179881
-53.7812	-94.9746	0.44834	3.58934	0.614886	-101.398	-50.4184	12.1744	180.167	3.17906	19.8316	14.1171	0.359608	0.985562	0.555913	0.609672	0.0059142	0.0733617
-49.2425	-40.8721	2.01499	4.96034	0.869633	-95.9326	-87.8763	13.1368	126.189	5.41764	8.764	0.552258	0.880134	0.393299	0.730565	0.995612	0.184182	0.390692
-102.623	-20.5378	5.15956	4.96325	0.0740593	-118.443	-35.7247	22.3576	179.095	3.3482	5.66244	5.49187	0.459313	0.40273	0.436714	0.406758	0.809261	0.535964
-65.041	-37.0267	3.52666	2.35792	0.452125	-92.6857	-10.4883	39.6572	129.935	17.3713	12.6564	0.647664	0.228803	0.952927	0.860861	0.447043	0.530378	0.067569
-41.4163	-114.255	2.09542	2.35357	0.600207	-108.902	-86.6154	34.966	179.66	4.83917	20.2968	6.92462	0.200163	0.798229	0.855075	0.294603	0.765019	0.866703
-38.4039	-1.48316	4.82219	4.90053	0.579999	-119.593	-26.0534	22.8141	165.303	6.78363	29.2467	13.3966	0.374619	0.112562	0.820819	0.332587	0.828535	0.242759
-108.388	-78.9859	1.83035	4.74858	0.47362	-104.848	-90.7455	27.8137	122.287	19.8967	23.4476	15.8375	0.805955	0.895842	0.0603946	0.019325	0.842155	0.191778
-116.406	-63.6493	0.803964	3.99833	0.776248	-113.345	-118.917	15.2202	119.949	16.9719	21.1779	19.2	0.682085	0.293683	0.918077	0.257743	0.446017	0.853331
-31.0525	-107.761	4.88762	0.963524	0.803831	-91.3096	-117.093	18.6391	124.43	0.107393	3.42289	1.11882	0.821096	0.729402	0.928774	0.412737	0.345993	0.332377
-53.124	-4.27235	0.70005	0.416491	0.92531	-112.169	-12.1753	26.3948	199.082	13.7267	13.1939	9.80963	0.560241	0.585248	0.819981	0.20668	0.104316	0.0183462
-92.2476	-12.8101	6.25116	4.99819	0.389516	-119.787	-27.7879	30.4379	121.557	12.8469	5.28634	14.8134	0.591934	0.342347	0.724069	0.397893	0.308261	0.340802
-92.9602	-34.2479	3.02037	1.79737	0.693408	-97.5257	-9.65474	30.1414	105.729	10.7774	26.8642	6.81634	0.266034	0.107766	0.101844	0.551372	0.504383	0.620662
-117.943	-76.5741	0.804769	3.29702	0.90943	-114.914	-3.11944	33.0869	115.054	14.0028	10.4992	6.62289	0.118769	0.998167	0.514432	0.0901341	0.761064	0.192339
-112.401	-84.4095	3.3213	4.0835	0.510696	-95.8675	-49.0186	10.8295	172.17	10.3726	14.1519	6.05763	0.223831	0.775184	0.0922554	0.0126815	0.79421	0.728375
-101.62	-57.5884	2.30101	5.96099	0.270899	-105.451	-23.9969	19.4472	187.513	8.66764	4.45177	8.98386	0.136213	0.821312	0.7911	0.893103	0.76588	0.258521
-92.2314	-20.1871	1.61556	5.14769	0.0755145	-97.4397	-112.156	21.1431	151.798	15.4777	5.78294	6.22741	0.488571	0.102911	0.332046	0.644742	0.219932	0.0476892
-63.8608	-41.2377	3.29652	5.38156	0.326034	-105.112	-104.145	13.354	142.098	0.497474	15.1478	4.89792	0.146329	0.967468	0.692324	0.653494	0.746247	0.969445
-1.64043	-36.5899	4.71527	5.02334	0.671416	-113.677	-12.7518	36.0202	120.259	12.3298	23.2849	0.806771	0.226541	0.132561	0.76426	0.478555	0.733236	0.726964
-70.0623	-55.6763	5.59703	2.29427	0.299214	-112.619	-62.8033	35.354	157.054	5.52349	24.415	0.802262	0.732589	0.744642	0.252383	0.475358	0.457873	0.091574
-24.4847	-37.6093	0.439154	2.18059	0.578586	-107.175	-41.7936	20.3595	152.656	1.60726	6.12099	16.3266	0.500406	0.277799	0.669731	0.453777	0.448241	0.621836
-35.4104	-14.9766	1.38573	2.5445	0.823619	-103.582	-33.0175	10.5135	194.885	10.5628	17.141	2.46312	0.629993	0.241941	0.160212	0.141812	0.826895	0.0313884
-58.8351	-40.3048	1.83639	3.18075	0.0523644	-112.103	-71.2755	23.9311	112.655	12.4505	5.87727	19.9296	0.378346	0.00165415	0.722133	0.645835	0.736353	0.316156
-67.1417	-70.6231	3.69477	1.47519	0.675785	-98.2603	-94.7649	30.5557	168.123	1.26257	22.5068	3.69752	0.710784	0.498384	0.836661	0.201491	0.640941	0.485946
-82.5353	-97.1727	4.8697	1.30716	0.78044	-113.541	-91.6202	21.4409	106.426	15.5234	8.6869	19.4654	0.586592	0.985536	0.0794701	0.199979	0.586945	0.868636
-104.358	-28.5366	5.05639	3.3281	0.551364	-107.2	-52.1942	21.7971	165.358	11.6795	26.9843	3.4084	0.0888562	0.610763	0.174587	0.170153	0.102768	0.396774
-68.9512	-93.2994	6.24174	2.60464	0.125875	-109.314	-38.2548	18.8386	110.046	7.43158	19.0103	16.6209	0.140968	0.878546	0.511537	0.89055	0.0607222	0.127557
-105.944	-14.0982	1.24453	4.62768	0.125906	-116.379	-100.331	34.0942	145.745	9.53166	24.7081	7.51288	0.593492	0.645556	0.789346	0.106738	0.676583	0.924666
-31.8495	-96.8953	5.46249	2.10252	0.133079	-91.6162	-116.132	31.8293	122.419	4.25975	17.5632	4.67682	0.569993	0.526958	0.631701	0.188895	0.18974	0.843872
-111.876	-8.43652	3.00022	3.52747	0.917371	-116.275	-65.347	19.1287	166.852	8.91898	17.4003	8.93885	0.989672	0.239542	0.471136	0.413374	0.0765597	0.387573
-70.1886	-52.9487	5.91471	5.4402	0.0123474	-98.6568	-8.67764	39.2414	156.999	4.06798	4.49748	7.16354	0.1478	0.677829	0.0895693	0.0132346	0.12049	0.152599
-18.5882	-70.7985	3.60388	1.40309	0.505067	-116.855	-114.72	37.3336	164.48	18.617	16.7989	9.85969	0.0540017	0.0615691	0.356616	0.374852	0.769703	0.346821
-104.152	-47.3707	2.72461	4.8485	0.717484	-94.3689	-17.1889	26.8828	154.677	2.90772	4.61817	16.4046	0.143918	0.541172	0.111261	0.772856	0.0896933	0.241511
-79.9465	-84.8387	0.802625	0.519032	0.415016	-98.3271	-96.5932	26.6068	141.753	15.0122	3.48717	15.2619	0.874633	0.577133	0.752269	0.547379	0.960912	0.759069
-22.2481	-38.082	2.20258	2.36392	0.574305	-103.837	-94.2908	25.7536	127.866	14.1752	26.5861	18.7778	0.732064	0.580703	0.130467	0.3039	0.220054	0.687449
-45.3951	-24.4356	3.49579	1.68481	0.32941	-118.263	-17.4054	28.6648	100.612	1.82742	28.8585	13.1848	0.172057	0.0128184	0.357012	0.61585	0.557637	0.561021
-46.8046	-70.9899	0.224681	1.33643	0.411577	-118.801	-77.8988	23.4977	140.737	0.824436	27.911	17.2364	0.277054	0.697728	0.641851	0.772376	0.397502	0.751525
-2.64403	-75.506	5.34113	6.08991	0.337938	-109.572	-14.8695	39.0748	109.89	14.1725	16.3479	1.67319	0.411123	0.350823	0.279469	0.117018	0.453999	0.924545
-86.864	-62.2329	3.45087	2.78253	0.521262	-92.5037	-39.8181	21.633	140.409	6.3616	8.38158	16.5908	0.174559	0.821488	0.423075	0.763076	0.478862	0.00208547
-73.9857	-62.0953	5.51065	1.25986	0.521848	-104.798	-16.2313	28.8561	186.774	17.5277	1.63948	1.36628	0.296115	0.497907	0.652119	0.824234	0.161435	0.611344
-56.1274	-80.3396	1.04204	1.82783	0.376458	-115.38	-50.9025	32.0048	140.157	2.28796	22.8779	17.2789	0.306732	0.67918	0.158401	0.437703	0.359474	0.556729
-58.2436	-77.7375	6.16377	2.67605	0.754226	-115.079	-58.1881	22.6471	102.223	1.19499	2.69586	4.38983	0.482174	0.410386	0.139382	0.408061	0.49669	0.907927
-16.585	-39.1879	4.848	1.6516	0.205996	-92.065	-64.9257	13.8916	193.492	10.138	3.03409	1.64258	0.0368817	0.158382	0.174683	0.56277	0.638374	0.693103
-89.8552	-56.8383	4.01751	1.81227	0.452182	-108.381	-75.1903	17.5793	172.341	11.1292	21.981	18.9369	0.799656	0.419337	0.574119	0.594317	0.0366275	0.012247
-94.9958	-71.5947	2.01438	4.93363	0.533905	-92.9822	-16.1939	16.0243	143.438	16.756	9.78504	4.95011	0.19091	0.361231	0.484643	0.944787	0.651459	0.194936
-118.452	-96.6649	2.457	5.10155	0.539473	-90.5589	-19.95	18.9655	189.615	10.3687	15.3466	14.062	0.691569	0.651688	0.426676	0.0516947	0.721708	0.459671
-104.268	-89.6969	6.06951	4.71763	0.562399	-112.833	-90.8762	29.3967	198.853	9.00624	26.2609	4.78351	0.966129	0.492624	0.068987	0.494268	0.50426	0.67934
-55.2543	-55.0247	6.10331	5.30473	0.306224	-114.215	-104.67	32.494	142.436	13.7892	24.395	19.0526	0.229118	0.241774	0.637363	0.930581	0.449351	0.660283
-98.6087	-51.815	6.24401	0.878834	0.256909	-111.108	-8.81794	13.603	176.519	19.3505	8.43966	16.0052	0.400491	0.00886408	0.0774663	0.108205	0.500745	0.556504
-93.8962	-67.8855	0.457897	5.87871	0.953168	-105.979	-14.3365	10.5803	102.378	13.9167	12.1329	3.58412	0.074523	0.819921	0.272395	0.290015	0.66015	0.743292
-91.2706	-35.8141	3.29545	6.13903	0.226611	-112.793	-5.38463	12.851	157.481	5.98338	8.67892	5.80118	0.788606	0.659666	0.303216	0.964775	0.508625	0.190456
-14.9914	-11.1628	2.29262	5.37745	0.14075	-92.4831	-35.542	15.4006	154.567	10.8979	16.963	13.7058	0.31976	0.907125	0.0544569	0.5426	0.868773	0.98204
-13.8503	-63.3454	5.58651	4.62892	0.264609	-93.9437	-11.5263	37.0928	170.848	3.18276	9.41325	18.0635	0.0381593	0.0530513	0.928392	0.140747	0.0701529	0.674773
-7.03067	-0.339999	4.04865	5.14117	0.722034	-100.585	-41.1777	28.3575	116.6	8.31128	21.2342	6.58401	0.329193	0.217903	0.744873	0.822939	0.517423	0.140502
-29.0869	-70.9215	0.461682	0.796104	0.41427	-97.8761	-78.0708	19.1516	138.984	13.211	20.6034	8.45875	0.378556	0.400788	0.519639	0.470459	0.438755	0.855308
-45.069	-45.2129	0.069216	2.76601	0.959884	-119.509	-54.371	14.6733	170.007	14.8197	4.26261	13.013	0.39652	0.37605	0.540858	0.888553	0.4872	0.264459
-90.8347	-116.077	1.65291	4.32676	0.696493	-107.413	-61.3587	21.6047	191.307	6.07007	11.1803	16.1228	0.806707	0.0742153	0.815917	0.206087	0.25334	0.568313
-76.7729	-29.4491	5.65523	3.09928	0.814938	-111.126	-51.8426	14.7899	148.483	1.32033	24.5279	6.62166	0.298656	0.279743	0.122503	0.33578	0.726798	0.680449
-116.221	-109.609	2.09346	3.13064	0.660656	-98.6478	-84.8933	37.3135	175.204	12.4876	8.05869	18.7373	0.581612	0.54855	0.635578	0.598903	0.561961	0.238886
-88.0063	-7.25123	3.51222	5.90564	0.508629	-96.2396	-38.4905	14.3038	125.068	3.74914	21.9581	9.11676	0.375949	0.880354	0.740558	0.0785868	0.19977	0.167694
-116.658	-30.6112	5.12604	4.98315	0.738042	-97.7575	-90.5041	32.9241	109.444	13.3597	27.3737	6.03133	0.0720003	0.573939	0.920718	0.976951	0.0826932	0.590154
-80.4265	-51.5457	0.408711	4.64267	0.385915	-93.8868	-6.10914	37.4554	159.304	15.0421	26.474	11.2304	0.294324	0.861848	0.205448	0.172361	0.962247	0.722719
-103.65	-41.7588	4.83973	0.546501	0.222968	-107.888	-95.2858	20.5444	188.999	18.0271	18.8054	19.8312	0.241878	0.0219621	0.855636	0.357138	0.36044	0.864252
-109.143	-77.5387	1.14542	4.45033	0.407011	-106.684	-103.041	35.3254	185.681	6.9002	13.0725	16.6808	0.723946	0.336956	0.469927	0.880767	0.589948	0.190967
-8.03655	-64.1875	6.27275	1.03966	0.451692	-112.821	-84.0108	17.2424	100.676	2.99577	28.5894	4.66852	0.453494	0.346976	0.4538	0.35989	0.881849	0.0791753
-107.576	-117.635	5.0058	1.12674	0.667929	-104.873	-32.1581	23.0656	125.653	9.05028	25.3954	5.76987	0.143859	0.770671	0.431411	0.00754143	0.443198	0.571484
-106.684	-36.4595	4.22365	4.29244	0.486725	-93.3785	-76.6814	26.3591	140.633	10.6098	15.0358	9.63405	0.851176	0.647	0.952247	0.973274	0.296512	0.912898
-103.059	-1.27854	1.33876	0.486027	0.948907	-113.667	-50.0582	36.7836	143.726	17.8212	6.63908	17.254	0.931755	0.262789	0.626684	0.879173	0.16992	0.861307
-52.7094	-12.6213	1.11775	5.8402	0.607572	-108.204	-27.5869	10.5739	152.69	14.1208	22.4195	15.5292	0.434362	0.211807	0.323182	0.866742	0.707664	0.73011
-95.9511	-20.6491	2.91772	3.85681	0.458516	-93.9288	-25.9291	11.6475	172.092	18.4582	6.62788	13.821	0.651602	0.82205	0.831277	0.611618	0.569781	0.252527
-103.751	-109.175	5.01535	2.98929	0.655915	-104.511	-101.29	17.2799	113.406	14.4322	28.3775	0.349562	0.549454	0.782439	0.38647	0.451431	0.51585	0.947833
-112.903	-99.2152	4.13724	2.39117	0.179063	-108.879	-12.819	29.5597	197.177	1.86076	27.6035	4.98104	0.22502	0.0929579	0.272918	0.876654	0.054113	0.911334
-105.128	-94.9717	6.02214	2.64976	0.0835484	-90.8466	-74.3618	11.2812	135.818	14.0009	7.2345	16.4126	0.255929	0.667709	0.664009	0.499065	0.948059	0.850676
-17.8549	-113.102	3.29899	5.74583	0.800396	-119.719	-6.09088	32.1829	144.225	11.9675	3.4778	2.07382	0.756125	0.12068	0.107519	0.430817	0.148379	0.833033
-69.8148	-60.1855	6.07717	4.16744	0.348763	-116.535	-108.054	13.1799	139.88	9.07421	0.314872	1.82061	0.786375	0.169095	0.614235	0.850073	0.320122	0.327478
-72.1218	-113.412	1.72824	3.18578	0.918421	-110.38	-20.3097	38.5666	101.505	9.7748	4.57135	8.15959	0.770426	0.459498	0.42523	0.79225	0.480309	0.950622
-71.6388	-103.042	0.838271	5.74681	0.662363	-91.255	-0.928986	29.7088	135.707	14.5125	26.2072	10.9894	0.931472	0.702202	0.771151	0.0555648	0.685897	0.265846
-109.644	-10.8279	0.154206	4.16871	0.322379	-111.07	-95.3414	25.0429	111.071	11.5896	24.4238	10.4507	0.0704974	0.716736	0.938475	0.569886	0.584718	0.443597
-67.3894	-99.6468	2.06239	5.04283	0.163089	-93.3573	-57.7215	13.6347	175.649	3.52527	25.2688	17.188	0.816578	0.987162	0.597208	0.700208	0.490502	0.356388
-25.6544	-74.2074	6.11345	1.21117	0.0513012	-98.6078	-109.555	39.8317	111.195	0.881367	15.9011	2.07528	0.835941	0.782538	0.35597	0.442783	0.471974	0.256007
-29.8546	-0.561668	1.05669	0.617339	0.203578	-101.851	-90.1441	22.3101	119.276	18.7349	10.7523	5.88796	0.473437	0.657008	0.137567	0.491878	0.886313	0.922402
-26.1845	-114.228	2.74208	3.1145	0.74355	-113.241	-55.9499	32.6332	161.924	15.8586	0.784311	13.4809	0.541462	0.0615857	0.367038	0.545416	0.707179	0.49146
-104.69	-69.4392	3.12383	1.50841	0.670011	-117.241	-91.4034	25.9156	139.792	0.396671	21.3246	17.1697	0.0735819	0.402316	0.102817	0.263301	0.823441	0.0761042
-91.4299	-114.439	3.7901	3.59129	0.637594	-105.177	-75.9822	29.2534	108.532	5.61527	27.3676	4.23014	0.335726	0.488351	0.334729	0.574975	0.545605	0.885004
-25.222	-3.67799	2.28002	3.80124	0.259256	-113.456	-91.2019	13.455	141.688	18.1565	25.2878	1.32035	0.486369	0.174237	0.0100693	0.988121	0.522918	0.2697
-108.143	-28.2533	0.163551	5.54774	0.233422	-117.385	-80.2059	14.2767	136.443	6.85203	6.87658	15.8603	0.228702	0.0413771	0.920664	0.0273002	0.628304	0.0268845
-40.1127	-100.014	5.11527	0.622021	0.0681342	-109.184	-19.9062	15.8509	164.791	15.0563	14.7258	15.341	0.392235	0.193357	0.989251	0.103733	0.366397	0.365064
-115.773	-48.6571	4.83362	0.523429	0.176791	-110.153	-32.8716	15.6243	122.966	0.777858	15.7553	13.9172	0.433954	0.687218	0.429997	0.154532	0.0305095	0.306996
-83.4503	-34.5097	1.84303	1.69699	0.444615	-119.007	-53.7952	20.6024	120.923	19.3677	23.0519	5.29547	0.534038	0.88854	0.350858	0.943833	0.305886	0.530709
-28.2337	-67.6724	3.85203	0.683917	0.583551	-96.6659	-104.532	15.8976	172.772	16.6294	24.7394	9.72991	0.639475	0.197826	0.35838	0.894561	0.414416	0.755216
-80.9915	-118.537	5.33311	2.48591	0.0763827	-114.438	-63.0282	20.3198	152.228	1.77417	14.0498	8.88645	0.647334	0.556973	0.334195	0.0521927	0.186715	0.477106
-53.5186	-111.555	5.46656	2.6935	0.862597	-108.961	-86.0854	22.1527	162.773	17.2435	5.63005	9.17946	0.966213	0.732115	0.839765	0.530089	0.796328	0.422092
-73.144	-92.4073	1.49706	5.19915	0.481111	-118.88	-107.922	24.5448	149.565	9.77605	21.0802	14.0883	0.391517	0.62144	0.938022	0.297547	0.606535	0.74108
-63.0667	-48.1552	1.51309	5.32825	0.373614	-114.391	-9.70644	18.0263	177.515	9.97047	5.30696	1.94278	0.301014	0.369168	0.0655093	0.331268	0.023443	0.595
-69.3488	-76.6672	3.01171	3.63221	0.455319	-116.008	-64.7715	12.631	160.492	4.42848	21.1397	3.50757	0.0591425	0.265431	0.96252	0.260302	0.149693	0.754764
-100.554	-53.652	0.175211	2.96095	0.541507	-96.4101	-5.09553	32.3549	165.857	8.45681	9.88207	5.67515	0.687276	0.544275	0.847797	0.235002	0.541663	0.081741
-113.869	-70.8822	0.597895	1.94858	0.94043	-116.978	-108.291	22.8759	108.646	5.43585	4.0577	13.6453	0.988341	0.269425	0.0435917	0.133739	0.391812	0.416116
-24.8428	-28.2322	0.180641	3.85262	0.487956	-112.103	-30.1648	34.6363	196.815	8.93854	16.4463	2.71928	0.554175	0.304916	0.0720027	0.519261	0.16956	0.743445
-50.947	-2.33453	0.807786	5.94613	0.903536	-103.902	-45.3714	14.6282	106.18	8.7794	14.4019	16.9209	0.717103	0.430213	0.689084	0.909724	0.127924	0.448248
-30.4085	-111.455	2.63163	1.70269	0.602987	-103.533	-39.7407	37.5914	124.061	13.1504	22.6984	4.51225	0.707272	0.159798	0.445714	0.663943	0.978218	0.202986
-22.067	-116.616	0.534402	4.41716	0.614972	-99.6623	-14.311	30.5428	140.192	11.9951	9.39262	11.8584	0.460864	0.692981	0.735905	0.202439	0.220754	0.852871
-108.592	-63.2641	2.74345	0.136747	0.113558	-100.782	-115.696	27.0567	173.437	19.4434	12.579	1.84323	0.616784	0.299047	0.0726388	0.834329	0.420206	0.697823
-112.676	-32.8534	0.592078	0.679718	0.0412536	-98.7522	-29.2915	10.2506	144.373	0.37712	24.2121	13.0121	0.688709	0.928113	0.367104	0.275258	0.984397	0.870868
-29.4878	-77.2148	0.60087	2.26695	0.0332271	-108.303	-86.6456	33.1396	189.09	5.90253	7.52436	8.4345	0.892378	0.817621	0.784666	0.502856	0.726471	0.839732
-82.2032	-93.9024	1.85527	2.37256	0.794188	-111.739	-68.1536	24.9159	160.263	8.70526	17.5304	15.722	0.629543	0.0205973	0.292059	0.640086	0.564195	0.667083
-62.9315	-82.5988	1.47183	0.13149	0.947128	-111.603	-89.7248	25.237	196.823	9.31026	27.0211	13.6913	0.947628	0.976195	0.215044	0.437837	0.992239	0.909799
-113.093	-13.2184	5.54573	1.30205	0.555494	-98.7824	-94.1061	16.1394	153.275	6.44439	24.9743	8.04668	0.399958	0.989422	0.92843	0.463287	0.182695	0.00444398
-88.2967	-42.0006	4.30416	4.00156	0.190904	-104.459	-71.4958	19.6333	172.591	9.22456	22.6498	7.97059	0.520354	0.0909971	0.150468	0.474676	0.555165	0.669552
-57.1892	-0.940828	4.03486	3.32089	0.875719	-111.354	-108.163	25.1647	128.131	3.69446	26.3502	17.3321	0.200684	0.497032	0.454377	0.29418	0.177524	0.330555
-39.4117	-87.049	0.131867	4.39434	0.218776	-108.874	-105.351	17.4531	163.146	4.65656	3.41774	1.73792	0.915579	0.750533	0.511853	0.403684	0.793773	0.50631
-7.00157	-23.6744	2.86013	2.40482	0.632518	-102.011	-85.834	26.3559	102.74	7.57695	29.7745	7.30982	0.0207809	0.241392	0.0744648	0.702553	0.870553	0.59844
-45.6133	-27.1156	2.12884	1.45778	0.802979	-108.175	-112.311	25.3874	133.232	16.0173	27.5879	4.03469	0.9933	0.364882	0.144951	0.836242	0.391511	0.799601
-24.4996	-6.28587	5.95689	5.25362	0.231231	-96.2477	-108.001	39.8962	188.859	10.6991	18.2798	5.2771	0.892491	0.332035	0.182389	0.517335	0.532354	0.511202
-101.536	-92.3611	1.84245	0.938743	0.562226	-116.811	-34.4733	27.587	190.576	6.46269	13.7261	15.2059	0.537884	0.934646	0.582632	0.937274	0.44618	0.291289
-107.579	-81.8678	4.40001	1.1997	0.185102	-94.6116	-6.69852	11.2882	197.341	17.7288	14.827	19.0173	0.0503528	0.16459	0.015944	0.395351	0.0261547	0.664231
-10.8393	-76.9423	2.57888	2.2628	0.494968	-95.2619	-43.5101	19.7416	193.455	8.07404	23.7393	13.8348	0.868567	0.173892	0.0439137	0.00927609	0.551725	0.993631
-23.8171	-19.0463	2.47545	2.28924	0.917709	-105.063	-115.293	26.7259	120.908	19.1458	15.8831	17.6305	0.0493384	0.282609	0.519596	0.0363978	0.911042	0.758786
-95.7015	-24.2807	1.60137	5.28114	0.801521	-101.818	-78.7186	27.3721	130.47	18.3786	19.2813	11.2228	0.749236	0.931821	0.143313	0.37935	0.804474	0.0806401
-29.1844	-19.0619	2.40997	4.23162	0.434757	-106.509	-29.4974	20.8869	173.916	9.80928	27.6762	3.01554	0.123081	0.446744	0.116723	0.880905	0.729512	0.837806
-46.1763	-58.315	3.02896	4.47276	0.827438	-119.734	-111.254	15.4782	173.398	7.97011	5.81722	11.4065	0.322925	0.746776	0.0232352	0.946468	0.333892	0.62407
-42.636	-70.143	1.51628	2.82818	0.993545	-96.1931	-30.0306	22.951	192.155	4.80326	28.9618	7.45937	0.621951	0.358533	0.408206	0.755812	0.653535	0.830341
-115.524	-99.6151	3.08897	5.85785	0.172534	-97.3717	-83.5974	29.2785	106.269	5.25117	25.9919	10.5246	0.878752	0.244041	0.575598	0.284639	0.666554	0.760662
-110.179	-70.4751	4.00222	2.83465	0.588767	-103.016	-67.606	30.7826	196.392	1.30071	25.4403	16.6502	0.530815	0.338879	0.642196	0.114708	0.886619	0.523428
-95.3342	-81.1066	4.30553	0.972575	0.471929	-106.306	-114.071	31.8448	182.358	13.0155	25.0355	15.4999	0.369948	0.345173	0.884493	0.495543	0.644767	0.331403
-3.4931	-18.7828	0.791993	1.98509	0.77084	-94.9459	-16.6939	14.0133	135.71	10.6108	23.9133	4.31134	0.190626	0.196175	0.642656	0.903123	0.345771	0.186422
-2.84781	-29.8759	0.636565	6.06014	0.208724	-105.723	-1.99111	39.1917	139.835	19.2914	4.75624	6.77117	0.0774526	0.292111	0.994848	0.650953	0.287362	0.46159
-53.9119	-32.7988	5.41638	4.82562	0.737591	-104.379	-97.4624	39.4864	179.745	19.9101	21.6821	19.4805	0.943562	0.968649	0.690151	0.232721	0.605786	0.927504
-59.1031	-6.33533	2.05069	3.14541	0.487172	-99.8366	-97.4559	10.5689	155.872	8.6448	3.87165	4.89902	0.62251	0.243399	0.777819	0.399382	0.372482	0.86279
-34.4057	-15.0258	2.8465	3.24061	0.855385	-98.9679	-88.3881	21.4942	116.658	19.4528	18.647	6.89096	0.395041	0.219898	0.532035	0.466337	0.249533	0.272633
-54.8376	-100.587	1.81728	2.52237	0.115864	-100.686	-48.9297	18.0841	195.806	13.6067	1.52461	10.1276	0.676942	0.173056	0.406457	0.924418	0.685479	0.0182846
-40.2997	-102.195	2.49877	1.72737	0.202179	-116.549	-16.7632	25.4877	166.738	2.92629	12.1193	9.11341	0.263108	0.114989	0.418279	0.0512261	0.738052	0.349019
-78.1943	-5.22732	2.31374	5.02049	0.387718	-115.787	-12.2922	17.5664	180.82	15.9972	1.72369	14.0529	0.733884	0.622943	0.346953	0.275561	0.761537	0.922748
-117.695	-8.16431	5.62107	3.83014	0.237876	-103.418	-28.4892	30.7591	112.775	0.131156	17.9262	12.0337	0.287453	0.458418	0.873526	0.775263	0.665372	0.591773
-8.56284	-20.1497	1.84907	4.067	0.806048	-91.8612	-77.8629	26.1255	131.861	3.78844	11.9822	16.4312	0.0782242	0.453022	0.499413	0.123474	0.537986	0.04944
-69.9571	-21.0328	2.79972	0.682595	0.883278	-116.646	-63.4866	18.8424	155.7	13.3497	0.43815	15.1654	0.916376	0.763275	0.398741	0.589441	0.369012	0.119134
-25.3278	-35.1518	2.47994	2.7592	0.347732	-118.565	-53.4341	11.3944	186.604	18.1551	27.5775	0.225417	0.43063	0.789358	0.996777	0.427174	0.0463001	0.150447
-83.6109	-78.1098	2.08549	6.18231	0.189048	-117.811	-7.32456	39.5152	136.777	11.3937	11.4465	17.5874	0.966048	0.941234	0.500588	0.25507	0.187388	0.159117
-22.0859	-26.0948	0.067328	4.34189	0.188914	-94.7752	-116.498	21.4913	170.563	11.8695	21.2076	6.67343	0.817967	0.834265	0.581383	0.34106	0.0970942	0.599853
-111.67	-51.8595	4.24429	5.46159	0.651257	-90.3962	-11.8413	34.9474	154.811	12.0955	18.8325	14.2724	0.0990135	0.281502	0.662713	0.28148	0.0142518	0.542481
-119.62	-82.0221	6.26641	2.61658	0.287561	-104	-49.0021	32.5572	157.868	12.3334	27.8707	9.0276	0.358189	0.740803	0.62582	0.502459	0.623151	0.975492
-47.6033	-77.3367	1.09377	5.27925	0.239618	-105.045	-25.3557	23.706	110.429	6.43305	28.2924	8.30515	0.400484	0.261283	0.141777	0.565929	0.592404	0.754916
-16.4893	-20.9589	1.90128	5.41794	0.155498	-119.905	-44.8792	18.4081	106.491	0.443966	29.9949	11.0877	0.58561	0.172302	0.968066	0.629041	0.0286399	0.335911
-115.743	-3.66634	5.54556	4.42727	0.329263	-109.119	-117.434	34.5453	117.454	0.133258	3.00974	19.3641	0.0237722	0.651906	0.524549	0.46731	0.656788	0.851612
-44.0542	-38.738	4.96786	4.62295	0.430856	-116.529	-54.3722	29.8077	130.461	7.8272	11.4236	14.4674	0.262761	0.454725	0.655844	0.655882	0.914778	0.213746
-108.084	-0.25539	4.06135	2.15653	0.621438	-94.1437	-11.6232	33.151	177.738	3.11398	5.10462	6.61239	0.0783253	0.194505	0.518495	0.79267	0.952259	0.803083
-63.6372	-62.4451	2.94346	6.25345	0.151527	-106.014	-107.276	10.119	175.995	12.1657	25.3034	9.91226	0.105741	0.932116	0.538259	0.33825	0.397951	0.626579
-101.317	-97.5126	1.87671	6.20122	0.401967	-114.748	-95.3905	25.5058	102.958	11.1944	16.2381	12.7497	0.775688	0.0319543	0.443543	0.348565	0.648112	0.410365
-80.9246	-35.8059	6.24348	1.39764	0.621534	-101.53	-71.4227	15.3752	148.042	18.4834	21.0419	2.73798	0.798594	0.145101	0.813913	0.533339	0.475381	0.0990461
-84.7431	-47.5783	3.60172	4.10297	0.113636	-114.421	-84.4129	30.4542	144.208	6.99479	16.4613	18.8408	0.775062	0.378253	0.0272181	0.345627	0.901283	0.610802
-27.7108	-111.086	3.2539	2.07105	0.324232	-107.878	-74.3408	39.2522	161.566	11.63	8.68935	12.3982	0.841711	0.991086	0.706621	0.477853	0.854581	0.644868
-84.7226	-2.86384	2.43467	0.0335301	0.685443	-96.4997	-47.0506	10.0134	134.09	17.8232	8.10453	11.403	0.673543	0.724175	0.592982	0.883575	0.024591	0.771898
-45.4947	-39.4683	1.63913	2.48849	0.862386	-119.438	-28.4414	35.0316	123.609	6.88336	10.3048	15.2452	0.608979	0.930449	0.8936	0.668799	0.544356	0.772857
-84.6445	-58.9768	3.19596	3.48168	0.390304	-102.923	-43.7117	11.4708	188.055	11.3642	25.1438	19.609	0.0962387	0.172846	0.311217	0.793968	0.141427	0.76948
-96.3978	-111.264	5.18011	3.77601	0.608389	-108.158	-44.5105	27.9368	130.505	8.0544	19.5744	6.46183	0.378685	0.244246	0.254976	0.81191	0.326538	0.714595
-94.7031	-12.4487	2.66512	1.59812	0.435778	-96.6185	-119.164	19.8477	191.222	14.1126	11.1459	15.1156	0.864204	0.674072	0.695218	0.775529	0.923415	0.982093
-79.8964	-1.35327	0.37709	5.7355	0.612986	-105.344	-23.7523	33.4603	175.772	11.4994	5.88094	7.11021	0.955372	0.705809	0.819353	0.818302	0.366543	0.56912
-42.8556	-113.248	4.33108	3.4765	0.838933	-99.6103	-92.6466	33.8814	104.626	11.5885	16.3028	4.12659	0.598492	0.375273	0.0836186	0.198675	0.564408	0.768069
-40.8975	-85.2257	1.39304	5.33265	0.387983	-113.388	-92.0448	19.3809	128.019	4.55895	6.21328	7.06963	0.0469793	0.693695	0.603452	0.0643866	0.39598	0.99158
-74.5547	-18.8163	5.64422	1.17667	0.720751	-99.6233	-48.8108	38.7515	151.192	14.6254	4.75465	13.7148	0.559787	0.182106	0.88043	0.177294	0.573697	0.49234
-19.7461	-72.434	3.40059	1.44914	0.927035	-111.712	-45.9009	12.4697	169.619	17.1366	10.3487	7.12256	0.48536	0.949005	0.637532	0.0796374	0.437588	0.752534
-105.67	-86.5185	2.60699	1.81778	0.942103	-115.791	-78.1829	18.4723	104.125	1.04835	14.7018	11.7499	0.476696	0.657122	0.953566	0.039476	0.00418836	0.8675
-22.34	-53.7595	5.23552	5.39351	0.0849045	-96.9333	-2.07788	36.9897	118.957	11.8787	1.0144	7.18723	0.40943	0.00604102	0.0774077	0.577999	0.414932	0.439896
-31.2896	-11.7355	2.95576	3.08247	0.295877	-94.6168	-65.3487	24.4042	148.373	18.604	0.0877655	17.3786	0.354703	0.166687	0.77552	0.162473	0.173574	0.544878
-48.2677	-7.26954	5.30327	1.51148	0.927275	-97.4002	-23.2524	16.1857	154.321	6.78802	1.72174	9.13979	0.456803	0.630989	0.271382	0.829744	0.982597	0.930365
-117.793	-45.1437	5.05279	4.77422	0.697196	-96.1989	-26.3522	13.682	126.949	16.661	2.90507	13.8181	0.130804	0.723014	0.636257	0.604628	0.931692	0.24867
-41.4191	-119.831	5.95143	4.08128	0.549686	-115.448	-45.2667	29.6656	150.246	12.061	21.4922	3.10629	0.74769	0.113564	0.949961	0.653537	0.423372	0.448801
-41.8166	-1.42354	5.2337	0.794045	0.177326	-98.1367	-37.2905	38.156	127.216	3.65821	1.12572	18.3709	0.0342296	0.969174	0.541586	0.265667	0.550669	0.483935
-64.7065	-94.3282	4.97588	4.26633	0.761631	-106.861	-39.4882	12.6364	182.083	16.6567	15.567	2.08211	0.0906255	0.0120734	0.792221	0.725342	0.416054	0.999128
-6.37906	-11.0201	2.74901	1.1185	0.580225	-107.407	-72.4229	31.4568	113.304	6.47492	4.88645	11.5483	0.512877	0.352427	0.136134	0.32467	0.0356233	0.669109
-22.6905	-73.8537	5.76073	1.79187	0.744075	-118.27	-43.3069	11.4097	129.865	0.314571	20.1644	15.0178	0.543821	0.446133	0.464282	0.614132	0.786586	0.81849
-66.0288	-16.1103	4.66306	0.934432	0.0454886	-116.322	-24.9326	10.7843	116.154	12.8632	28.1356	13.05	0.165724	0.520544	0.857694	0.597225	0.938776	0.0315481
-50.7271	-71.1738	5.76606	0.792149	0.194578	-105.895	-34.5266	21.234	110.419	0.712457	11.9686	5.42115	0.930172	0.400116	0.439133	0.410519	0.375602	0.620743
-74.0778	-113.246	4.97814	0.122459	0.776422	-95.9898	-67.9076	27.0366	102.1	3.62058	0.96715	10.3546	0.97395	0.276305	0.0812343	0.177278	0.920318	0.253939
-74.9038	-65.5246	5.81609	3.52814	0.144604	-112.964	-45.2264	22.4143	118.309	10.1021	10.3441	18.5143	0.169017	0.954556	0.901826	0.75252	0.0102867	0.309159
-36.0856	-69.7911	3.41033	3.34778	0.801293	-98.5172	-24.2356	26.99	123.737	3.58815	18.7611	9.36886	0.992382	0.754075	0.326721	0.413087	0.902836	0.28394
-10.2698	-22.891	5.16088	1.75555	0.847502	-103.839	-107.259	34.492	140.842	17.7415	16.0499	5.82436	0.742156	0.938784	0.981645	0.564879	0.167967	0.369829
-45.0079	-26.303	1.59888	0.547026	0.0084646	-94.3875	-54.7028	22.1541	173.284	0.00954448	2.94878	1.79654	0.837806	0.767346	0.751339	0.0950174	0.30248	0.15244
-106.821	-86.5812	5.87168	2.86387	0.255937	-105.114	-12.1813	35.6661	149.528	12.5295	22.2393	10.4635	0.172744	0.667008	0.352414	0.622323	0.184177	0.701958
-97.3011	-93.9377	3.40568	3.10688	0.476639	-98.3086	-114.839	14.4245	119.121	19.9543	9.17841	16.9882	0.437922	0.416779	0.578675	0.634862	0.451812	0.155283
-53.5723	-17.7743	4.70068	4.42388	0.315696	-104.83	-20.9307	33.5292	142.628	7.55172	15.7537	17.9157	0.948156	0.148006	0.74971	0.345585	0.969442	0.475243
-19.1881	-69.8571	3.81715	3.55754	0.240597	-93.6444	-104.413	11.9175	156.146	10.7671	13.26	9.28431	0.239711	0.32964	0.361702	0.0942615	0.395507	0.384818
-31.5807	-66.7766	3.4291	4.82467	0.789813	-108.164	-50.9791	22.7114	164.624	15.0253	12.7097	6.24272	0.0370631	0.952532	0.252101	0.0101023	0.505725	0.590327
-43.3953	-53.1445	3.77842	3.77989	0.780669	-90.2219	-38.4692	12.7896	114.378	16.6418	15.2712	14.3551	0.806709	0.921035	0.379705	0.182388	0.821367	0.356298
-83.1605	-101.883	6.11511	1.17592	0.421132	-104.709	-49.7695	30.4968	104.621	14.8704	10.7716	8.49259	0.109876	0.56893	0.539442	0.0678936	0.848705	0.888147
-73.5835	-53.2548	0.997857	1.2875	0.540762	-99.5809	-86.5776	15.7539	172.756	5.83835	7.44079	8.63803	0.699722	0.896402	0.0130298	0.691003	0.215746	0.245738
-80.5948	-117.005	5.73676	4.64057	0.812636	-101.659	-57.7718	38.8159	146.528	2.68054	5.26564	6.26188	0.368352	0.844778	0.773507	0.581221	0.879054	0.806983
-67.488	-37.9871	1.64636	5.40508	0.0156067	-94.5309	-13.709	19.0552	160.29	13.0628	17.9536	17.6991	0.307795	0.22165	0.0561684	0.344547	0.85238	0.843565
-29.2615	-41.9307	1.3722	2.56637	0.0301276	-119.939	-92.4868	25.6676	124.295	13.5767	10.6192	12.4119	0.310087	0.145651	0.436409	0.236336	0.435198	0.886197
-24.494	-20.5521	1.5179	3.80388	0.98399	-91.9085	-7.13097	13.6292	164.13	16.772	4.24536	18.6517	0.80352	0.564792	0.484755	0.598355	0.0515543	0.502499
-5.46892	-111.828	6.26086	2.72482	0.0289209	-93.3177	-49.0448	30.0898	101.628	2.36363	0.389405	3.90072	0.312262	0.511426	0.972926	0.505795	0.671641	0.0101862
-15.9165	-78.6754	5.98216	4.12363	0.541565	-108.027	-34.3156	11.3487	193.107	17.7053	21.5119	2.89403	0.461971	0.0258032	0.455054	0.197734	0.686626	0.883519
-75.5903	-31.6563	0.090293	1.19273	0.931436	-100.822	-45.0045	11.685	176.02	6.97787	11.6918	10.6161	0.088408	0.75257	0.404224	0.592735	0.820118	0.287632
-73.6769	-24.0662	2.58297	5.59225	0.799377	-113.747	-113.644	21.2286	141.687	16.4939	26.0162	9.02342	0.0379217	0.997989	0.478124	0.488707	0.0880601	0.702614
-90.4308	-90.8424	0.751312	2.58785	0.554757	-112.66	-72.3288	11.5727	113.304	16.9846	6.30428	0.386304	0.859999	0.665152	0.999232	0.586371	0.00826262	0.242324
-48.4603	-31.5514	3.63642	3.8904	0.0949038	-105.806	-34.9096	29.78	138.429	16.5373	24.782	1.27574	0.617749	0.692066	0.562114	0.358421	0.762812	0.0221083
-79.7194	-77.7788	6.08698	3.08259	0.527635	-94.8478	-42.3124	27.9314	161.722	12.185	5.74824	1.92787	0.506073	0.832694	0.607084	0.711769	0.928895	0.34145
-50.7928	-115.582	3.17799	1.47059	0.221716	-111.525	-119.679	12.6227	145.609	19.2325	19.9054	2.35024	0.795808	0.23416	0.608554	0.645077	0.0743999	0.209125
-79.3006	-65.854	4.76067	1.10806	0.90244	-96.4079	-86.2638	15.3753	150.964	7.55697	15.418	18.6481	0.630436	0.977893	0.548124	0.288787	0.919227	0.556744
-64.0821	-40.8843	0.0724253	0.197891	0.391484	-104.715	-117.882	11.2817	134.273	6.24595	18.6794	7.35274	0.428763	0.705559	0.246679	0.901525	0.00960957	0.530404
-13.2996	-96.7498	2.33779	1.99273	0.736921	-105.91	-57.3703	36.8173	145.893	7.31128	0.156782	11.3531	0.984092	0.906802	0.0547562	0.00438112	0.241468	0.477341
-38.8544	-19.4023	1.39299	3.23989	0.62273	-117.016	-49.0977	32.0488	101.755	8.87464	10.8691	11.2297	0.845063	0.586652	0.590463	0.759709	0.732102	0.460101
-73.48	-6.58138	2.70429	1.30677	0.226727	-91.3181	-107.641	16.0915	173.439	5.31166	17.3858	19.7025	0.634882	0.183732	0.651117	0.59804	0.306161	0.0722604
-44.6115	-43.5496	5.56851	5.61153	0.464147	-93.5242	-76.5684	13.9563	161.543	13.9267	1.31923	16.8392	0.832412	0.142801	0.916432	0.219438	0.704077	0.123193
-8.81244	-74.4025	0.796929	6.04043	0.444212	-101.759	-24.1248	28.9498	150.76	1.04352	7.36189	9.21227	0.391615	0.549704	0.472116	0.429444	0.402645	0.155805
-93.909	-5.92551	2.91807	6.15923	0.0876932	-91.5245	-64.7998	25.3139	106.871	11.2033	3.68739	16.0468	0.289289	0.439776	0.337893	0.120844	0.0781371	0.97554
-73.1024	-91.7571	6.06266	3.06061	0.0568367	-112.476	-105.098	27.1315	121.506	17.8768	27.0698	10.9028	0.552535	0.627995	0.561017	0.0159864	0.814112	0.445357
-6.89912	-29.6645	1.94362	0.904026	0.407043	-94.7782	-113.218	18.7245	171.715	2.97031	8.94128	16.8819	0.874976	0.936805	0.717237	0.815283	0.312857	0.156664
-30.1498	-42.9562	1.56778	1.74719	0.314185	-106.976	-108.626	11.8037	166.52	10.3635	8.91479	8.00757	0.595429	0.938162	0.571854	0.78346	0.384796	0.907521
-35.335	-92.356	5.24954	2.28115	0.14293	-118.956	-106.807	30.2937	165.93	5.71809	0.900567	6.54826	0.263817	0.120604	0.722463	0.772613	0.886398	0.916553
-106.69	-76.5502	4.47468	2.17413	0.767032	-98.3796	-53.6252	20.1636	184.081	12.7199	27.2864	5.12259	0.333437	0.731816	0.537676	0.785244	0.303343	0.986579
-114.662	-1.30811	4.23987	5.77303	0.459821	-102.413	-3.60242	12.8974	128.234	9.14595	29.4867	9.13619	0.120341	0.0959152	0.309199	0.781899	0.340566	0.143494
-83.0146	-10.5311	4.19919	3.8042	0.859124	-96.1693	-7.7405	36.5646	101.344	9.37249	4.65257	11.7725	0.319812	0.401549	0.592602	0.629569	0.225373	0.604601
-98.3101	-103.821	6.19846	2.50238	0.686899	-110.533	-34.0414	19.0289	181.354	16.4375	0.448803	6.66457	0.095775	0.00919441	0.587144	0.651772	0.956007	0.745834
-54.4145	-79.2527	2.85103	4.42472	0.393912	-103.453	-90.5995	20.705	178.84	10.9994	6.64846	2.94037	0.0584126	0.445741	0.0283978	0.58955	0.113799	0.934241
-76.492	-78.9899	4.29283	2.31276	0.715744	-109.606	-43.2233	24.8703	169.293	7.11763	3.16311	5.60477	0.840114	0.495376	0.712368	0.0258376	0.516487	0.184137
-24.2668	-58.4511	3.33283	4.7323	0.129505	-105.725	-34.4682	36.9363	173.81	9.0002	21.3758	14.4874	0.592228	0.151132	0.890201	0.543487	0.100685	0.599898
-9.87399	-48.9703	1.48301	1.81004	0.649045	-113.972	-93.9765	35.8353	134.923	2.38386	20.7985	14.6459	0.764856	0.363287	0.407706	0.109036	0.677352	0.121088
-54.6618	-14.5645	5.80129	2.05142	0.108105	-108.797	-39.9754	17.8351	184.184	7.27549	10.8871	5.37941	0.212241	0.914865	0.546591	0.49229	0.686933	0.855773
-40.3203	-85.0861	6.25058	6.27871	0.437068	-99.5665	-3.56516	28.8104	103.91	3.05093	10.6545	9.004	0.584085	0.265369	0.158739	0.386954	0.154922	0.309394
-58.4729	-104.272	3.88126	3.15013	0.656368	-108.124	-76.7067	16.5539	125.713	11.5254	19.2272	13.5931	0.192212	0.308708	0.86444	0.184797	0.733129	0.784402
-78.6307	-84.1619	2.02352	5.75445	0.635116	-101.831	-2.24866	38.6606	157.869	18.3213	5.00974	14.3131	0.707235	0.638358	0.692303	0.557644	0.856481	0.220742
-115.433	-91.6932	1.57622	5.52044	0.574934	-101.578	-21.1632	23.9409	125.029	14.3565	7.76342	9.43482	0.229649	0.259979	0.41645	0.297993	0.590421	0.968063
-20.2702	-85.7635	6.07373	1.32827	0.790734	-110.447	-71.7436	36.0825	131.066	13.3164	27.4355	2.4262	0.650334	0.840353	0.635276	0.489233	0.335545	0.623766
-116.737	-68.9715	3.62657	0.404886	0.99039	-92.0786	-57.3836	10.4314	161.234	6.75946	16.4743	19.2397	0.6839	0.00269236	0.73261	0.521756	0.974431	0.596027
-44.3888	-8.58962	4.55258	5.08846	0.757752	-109.246	-10.3004	26.7171	170.755	5.77003	5.40125	10.3557	0.242076	0.378744	0.908699	0.323676	0.254123	0.564424
-12.7502	-31.9694	2.9813	1.55888	0.352258	-100.477	-37.7336	12.9894	133.112	11.0088	10.9928	12.3101	0.99608	0.387919	0.597392	0.198454	0.644314	0.207802
-16.2016	-41.0486	3.10336	6.12851	0.291014	-94.4947	-14.9539	15.6859	175.798	8.02773	0.491653	15.118	0.756428	0.69812	0.118411	0.653428	0.34845	0.2378
-84.5801	-114.835	2.10631	4.98076	0.629605	-112.656	-86.7851	27.2465	142.625	11.2807	23.215	9.79114	0.399192	0.144351	0.261288	0.433745	0.604384	0.367111
-17.9883	-73.6413	0.90484	4.64261	0.946107	-112.708	-25.1041	23.1659	106.924	18.8749	10.5825	7.61804	0.646156	0.420317	0.622503	0.33642	0.409224	0.408643
-9.9715	-15.904	4.1138	4.36035	0.17295	-114.97	-69.5236	38.4585	129.806	5.8883	8.89968	0.738422	0.0996746	0.575523	0.145663	0.866502	0.468444	0.867117
-73.2963	-84.6677	6.23431	1.16275	0.461574	-95.2379	-28.405	11.7994	111.72	16.637	18.3806	9.94081	0.747089	0.94585	0.394434	0.818545	0.0745113	0.811402
-68.2735	-23.3436	3.78788	0.0826113	0.737382	-96.274	-2.85476	12.6487	193.562	2.63696	10.6996	0.601419	0.428815	0.831895	0.751538	0.0864365	0.369079	0.211788
-95.2452	-88.9235	4.65789	3.0548	0.311586	-110.443	-51.3803	10.2455	176.462	13.6761	8.51376	3.43734	0.208844	0.0692014	0.879633	0.516419	0.116119	0.218293
-56.6722	-53.9741	4.92744	0.414666	0.768627	-104.28	-54.1956	39.3445	184.498	4.77106	3.60837	4.499	0.098168	0.525874	0.630613	0.299058	0.445559	0.831841
-118.426	-14.0416	2.00666	5.55036	0.119327	-94.5641	-19.4438	26.7402	115.755	9.59249	12.2329	7.69018	0.750422	0.480504	0.498788	0.944432	0.902218	0.295075
-68.4708	-95.0046	1.22177	3.83052	0.625596	-93.8263	-3.10152	30.3361	176.663	7.25506	4.0992	3.39732	0.825502	0.173104	0.338179	0.537514	0.981556	0.328355
-9.97047	-92.6899	0.88546	0.610257	0.0454637	-96.1043	-62.8637	23.979	143.968	9.21324	13.6932	10.1526	0.518895	0.602914	0.195191	0.449237	0.94847	0.669062
-77.2997	-102.191	0.759983	2.83639	0.781613	-112.844	-67.7699	19.7546	188.79	2.34663	10.3334	8.51967	0.15081	0.619964	0.916848	0.589212	0.531293	0.683176
-66.8379	-50.5027	5.82951	4.53871	0.23394	-112.446	-31.0674	20.7934	193.563	8.37814	2.97413	10.3324	0.684866	0.426846	0.845155	0.973483	0.954242	0.257388
-58.4801	-36.915	1.6536	3.07182	0.543607	-95.0522	-97.0934	34.522	199.388	11.1501	11.9431	3.63092	0.379228	0.244203	0.181488	0.339187	0.126094	0.195474
-105.957	-4.81357	3.69063	0.858923	0.0846734	-111.377	-22.8478	32.621	178.045	18.0769	2.9736	6.299	0.0975767	0.510129	0.827063	0.970472	0.0432705	0.322724
-28.5308	-51.951	3.2559	5.94582	0.0409652	-118.676	-14.7567	16.9904	127.902	19.482	5.33352	0.766398	0.339847	0.043397	0.347386	0.769722	0.626383	0.0580125
-46.9567	-88.2305	5.506	1.59892	0.431634	-99.1181	-116.325	34.1108	128.472	19.9659	12.4604	6.29088	0.75563	0.206674	0.655379	0.975289	0.763713	0.27151
-51.8211	-0.413304	3.07873	3.0391	0.5324	-99.7824	-78.9032	26.9698	144.803	13.0984	28.2892	15.4439	0.377908	0.149069	0.0144562	0.893854	0.842176	0.924531
-69.4026	-114.445	2.3971	2.60201	0.747113	-108.339	-99.7847	39.9878	153.967	16.9	6.5205	3.80773	0.237994	0.325168	0.751639	0.24098	0.831978	0.502544
-119.333	-53.8482	5.74056	4.09587	0.777503	-111.864	-69.4794	23.1875	148.17	5.21329	26.3978	19.5985	0.539807	0.188877	0.0682158	0.723296	0.130836	0.981767
-65.2929	-43.635	2.45554	0.920858	0.353981	-116.623	-110.771	36.4424	158.96	14.0026	25.2074	6.4066	0.25685	0.943324	0.824746	0.862411	0.0114629	0.692645
-93.5015	-69.2798	5.55116	5.01012	0.836514	-111.097	-19.966	32.1827	162.305	2.62963	20.7875	10.4121	0.160265	0.762372	0.0122737	0.868475	0.177272	0.633153
-51.8403	-8.42612	5.23616	0.749957	0.111661	-91.6958	-74.1968	21.8788	169.088	0.0650816	9.03005	17.1107	0.151057	0.106588	0.927511	0.824873	0.954	0.589341
-25.7516	-1.5153	5.30911	5.53248	0.554408	-93.2699	-0.763008	31.7745	134.713	13.9858	14.1349	14.7201	0.129749	0.223366	0.611751	0.784138	0.581944	0.074738
-110.953	-6.90682	5.85816	1.83787	0.0622863	-113.921	-98.3259	19.0668	131.969	2.92779	5.88668	16.47	0.781755	0.653097	0.739347	0.0893173	0.376764	0.172686
-75.7849	-102.851	2.02528	5.69812	0.617925	-110.485	-109.036	13.0164	156.917	2.70301	15.8862	6.68764	0.0406913	0.248072	0.713004	0.00787595	0.654051	0.293371
-8.60275	-33.1634	5.33306	3.31849	0.181529	-114.949	-46.3814	25.6868	136.325	7.78107	1.08339	17.915	0.845001	0.604539	0.168432	0.628802	0.525023	0.934071
-33.9434	-6.50764	6.01953	4.90698	0.861177	-104.907	-48.5106	12.2444	191.674	17.0937	22.3501	17.232	0.396113	0.157288	0.268801	0.56729	0.385695	0.261052
-99.967	-30.2645	4.95043	4.08276	0.562421	-117.089	-78.9191	17.1404	102.476	0.64899	17.3787	14.409	0.823214	0.137855	0.596006	0.404391	0.472894	0.361541
-22.2383	-14.8474	5.40308	5.64722	0.79175	-103.326	-107.014	27.4698	130.052	14.5137	0.744965	11.1287	0.341381	0.270106	0.910762	0.780919	0.688136	0.777873
-4.19518	-28.5229	1.04358	6.02179	0.669155	-110.302	-52.9615	38.0284	139.575	13.0149	4.34956	10.81	0.467529	0.93922	0.0687008	0.783089	0.791464	0.810999
-68.6883	-72.4794	0.0139107	3.85047	0.919424	-112.472	-35.1255	11.3455	127.678	18.4343	29.3076	7.3875	0.0713543	0.40871	0.30302	0.136828	0.220631	0.699734
-19.3742	-116.974	2.23784	4.88203	0.995867	-91.4856	-41.8521	11.3039	191.799	2.72529	27.3192	8.93642	0.817652	0.591678	0.232122	0.687577	0.983699	0.518471
-89.2652	-3.82027	6.11311	1.30554	0.268065	-100.927	-77.0545	19.3399	165.405	6.45659	0.942061	1.85816	0.0745132	0.251355	0.565097	0.747199	0.104064	0.611253
-68.724	-63.6414	2.12873	3.16563	0.293861	-103.158	-74.6396	25.0518	123.414	8.73569	10.9082	11.4586	0.734585	0.076843	0.103708	0.711767	0.229944	0.953798
-13.3176	-41.8188	6.17448	3.45674	0.231194	-91.6971	-76.1294	28.6407	102.53	11.2712	24.0749	3.49399	0.807827	0.772699	0.258608	0.615426	0.644903	0.379274
-71.7664	-87.322	4.68177	2.02748	0.353531	-106.073	-37.1628	32.5835	150.19	13.2722	8.80053	3.96182	0.384709	0.759935	0.544416	0.494483	0.804746	0.170785
-96.8843	-56.3696	0.193148	4.57996	0.221766	-119.639	-58.2053	15.8375	171.251	2.72869	28.9413	7.44162	0.751958	0.368743	0.0440584	0.824343	0.578535	0.870953
-68.2408	-63.4123	4.50015	1.73861	0.1401	-118.759	-85.5796	10.3166	103.028	10.068	7.7262	6.7725	0.808523	0.379737	0.296325	0.0157454	0.405318	0.142653
-4.66482	-24.3773	6.03921	5.64717	0.101796	-106.114	-74.0242	29.1397	141.647	4.47216	21.9671	3.45571	0.0778389	0.435758	0.305644	0.332986	0.60944	0.827975
-110.406	-42.3484	0.805742	1.07912	0.714082	-96.9749	-33.2517	36.4824	151.813	18.5396	5.81437	10.9891	0.332719	0.8156	0.434942	0.672418	0.977485	0.225185
-49.398	-105.515	4.19718	3.26354	0.916076	-111.367	-102.758	13.408	171.182	4.99207	11.0326	2.87422	0.837746	0.834056	0.932243	0.155507	0.292694	0.302301
-68.1649	-109.415	0.393191	0.939444	0.158322	-99.1373	-36.1929	24.9471	156.585	9.07164	9.59829	7.8317	0.920189	0.238954	0.466032	0.696256	0.28323	0.842208
-104.121	-7.69261	1.53202	5.40287	0.18277	-109.691	-15.8885	34.3479	101.431	7.35757	22.8677	9.30519	0.848767	0.867951	0.133654	0.429405	0.401729	0.911765
-110.564	-56.8833	1.33366	5.39008	0.609189	-97.026	-14.1975	17.5479	106.051	2.48468	4.97362	8.6252	0.729992	0.555746	0.539064	0.306559	0.875452	0.349013
-87.0284	-26.4111	5.83704	5.17532	0.0197172	-119.727	-70.7784	15.4426	188.515	1.30726	20.0425	7.46462	0.675172	0.505879	0.644804	0.353486	0.0114653	0.930303
-114.694	-24.9239	0.902547	3.67141	0.791289	-109.947	-12.5216	26.8755	140.076	5.46536	26.1199	1.14928	0.33402	0.460792	0.443169	0.300733	0.940032	0.254604
-20.0596	-108.776	3.19988	2.18068	0.622879	-105.577	-69.3024	26.3984	193.054	2.65709	11.2089	10.8844	0.720311	0.27025	0.00224428	0.910371	0.621209	0.0212284
-95.4525	-111.579	3.68055	6.19259	0.0255419	-112.829	-67.1075	33.6073	140.346	16.472	1.71333	13.5601	0.868588	0.728371	0.704853	0.943763	0.226511	0.210768
-31.7494	-84.622	1.82674	4.0974	0.263449	-99.8635	-119.872	17.9298	105.17	9.1922	10.5346	15.1891	0.22653	0.071709	0.42554	0.790888	0.987346	0.689821
-43.0325	-16.5552	3.49418	5.64229	0.393895	-91.7307	-68.9224	33.9677	103.225	1.84936	10.7755	8.95449	0.974179	0.627228	0.550548	0.733822	0.136334	0.642936
-45.5898	-40.4612	3.97263	2.52521	0.840873	-93.0317	-65.4363	13.5613	100.54	19.0863	6.70654	2.28725	0.989738	0.617786	0.130229	0.354526	0.00610235	0.693312
-101.011	-5.75176	0.581422	1.2402	0.717673	-110.236	-15.864	33.2838	113.219	5.15458	7.78953	9.06675	0.733556	0.295771	0.328321	0.394119	0.988608	0.420511
-94.0985	-81.3007	2.91174	0.639906	0.126034	-114.998	-29.5123	17.608	199.22	19.0815	5.9554	12.3124	0.387193	0.175175	0.118732	0.900958	0.22874	0.223904
-89.3946	-61.3723	3.16657	0.061263	0.537677	-96.5485	-67.8629	14.6628	117.267	16.4158	24.8007	0.259033	0.381403	0.31665	0.992993	0.114464	0.93527	0.486539
-52.2123	-86.8365	1.77214	2.10625	0.0988121	-109.232	-0.754681	16.7777	100.28	0.756955	29.0447	6.99118	0.259972	0.189481	0.260309	0.10994	0.115653	0.626656
-88.4281	-51.9922	1.07639	3.31764	0.469863	-101.603	-108.258	18.3342	144.543	16.955	2.95475	11.5992	0.54634	0.493487	0.0884956	0.309353	0.817683	0.546515
-39.8404	-116.538	4.33616	4.59109	0.892361	-100.505	-98.6257	19.2787	152.285	12.4515	4.03047	11.6505	0.654266	0.532345	0.31771	0.0324708	0.755473	0.388693
-27.0814	-78.8476	0.895388	6.06825	0.361887	-112.846	-17.7623	23.305	156.752	12.9264	8.70141	19.2684	0.56596	0.456944	0.974275	0.823235	0.218164	0.0460618
-115.803	-13.876	1.18099	5.66342	0.716837	-111.362	-69.8378	26.1358	149.036	2.77728	27.0064	4.30793	0.611732	0.314755	0.604855	0.19402	0.369496	0.392359
-20.9391	-85.8614	4.50946	3.39411	0.299168	-105.405	-78.5636	22.1099	189.493	15.6761	10.7823	8.38874	0.62523	0.392041	0.335609	0.00099013	0.382392	0.904615
-64.0198	-73.8217	5.51866	5.60515	0.238397	-110.203	-44.1595	33.3519	116.317	4.26752	23.8269	19.9626	0.578395	0.540014	0.319058	0.115492	0.475815	0.744387
-74.4325	-85.5763	2.73957	3.07992	0.789313	-109.932	-45.9536	10.975	129.812	15.7126	4.21546	14.5741	0.779945	0.761601	0.129494	0.578224	0.187933	0.531111
-13.7394	-97.961	5.66303	0.0360305	0.421036	-107.625	-109.964	10.8349	112.516	10.451	22.5792	15.8718	0.109528	0.783317	0.821184	0.645589	0.919231	0.632775
-62.073	-4.00579	0.0978793	3.9577	0.11065	-106.239	-24.7976	34.2889	181.609	2.26962	16.4886	5.01238	0.491521	0.455869	0.276785	0.716078	0.368956	0.224359
-111.13	-51.5859	5.10397	4.80872	0.395262	-108.072	-58.508	25.8346	133.984	13.1953	22.5841	18.0208	0.636998	0.788144	0.118345	0.208606	0.98339	0.827082
-21.0002	-112.376	3.50525	5.48674	0.149243	-118.27	-4.15083	30.4069	175.01	13.001	7.59887	11.2296	0.353251	0.562525	0.694852	0.74491	0.714742	0.351018
-42.9979	-109.342	0.395275	1.32582	0.619131	-118.201	-54.5762	36.3698	196.17	0.968266	9.38477	1.10702	0.986695	0.796494	0.690432	0.917002	0.409579	0.214915
-73.613	-73.8245	1.68875	1.65618	0.883957	-114.245	-11.0592	22.9459	150.243	18.8234	14.8464	7.59808	0.254275	0.909198	0.635429	0.179183	0.945395	0.966272
-51.0098	-76.8912	2.83114	3.12584	0.0757028	-107.382	-51.3266	17.5562	162.417	5.23694	29.9745	0.956689	0.630181	0.0405227	0.569194	0.35574	0.0894991	0.454435
-85.0225	-41.7104	1.93077	3.17612	0.984574	-103.721	-17.4886	18.6566	119.784	9.31926	13.0874	12.7178	0.230001	0.472344	0.578239	0.664497	0.130931	0.963247
-78.4319	-64.2454	1.26161	4.83734	0.34375	-92.6809	-98.6903	21.1387	163.836	6.21615	12.1215	0.977565	0.308591	0.0438959	0.627054	0.761284	0.927883	0.725167
-70.0337	-10.0753	3.77774	2.41284	0.260512	-91.0244	-14.5284	13.6329	132.101	17.4868	20.6497	16.3502	0.331312	0.423625	0.704082	0.899635	0.693813	0.133645
-33.2136	-95.5912	0.782679	4.73477	0.731859	-105.22	-53.2014	20.805	147.287	1.06673	27.1614	13.6533	0.156259	0.230763	0.147038	0.816987	0.577369	0.927345
-3.01176	-112.484	3.93723	0.0784628	0.241052	-115.936	-19.4842	23.1523	165.185	11.9237	11.2548	13.8781	0.704318	0.401529	0.573763	0.979703	0.550676	0.142326
-10.2445	-71.2628	3.80881	2.23592	0.023306	-109.984	-34.5622	28.7736	102.497	14.8625	18.2294	1.8369	0.687531	0.759038	0.0117966	0.580374	0.897099	0.552283
-32.4306	-7.84315	4.58458	3.72381	0.995947	-96.7173	-53.2928	19.1134	181.786	15.459	18.0488	6.67676	0.997821	0.972426	0.0499172	0.211952	0.0545795	0.523484
-105.738	-12.0311	1.6044	3.32883	0.938111	-118.112	-74.9525	32.9499	178.334	11.1689	9.61348	17.7991	0.796816	0.727365	0.620056	0.332515	0.236467	0.779256
-42.8927	-111.814	1.79509	5.36818	0.815777	-93.8801	-48.3387	12.1447	186.709	1.77428	3.84633	10.4919	0.0915703	0.166223	0.0778984	0.673237	0.168972	0.883027
-99.07	-27.3015	4.91519	2.77207	0.347757	-108.995	-85.3316	34.4849	168.046	11.4008	9.93676	19.9346	0.588478	0.447629	0.790332	0.0856515	0.886278	0.488171
-107.994	-76.2598	4.37734	6.03613	0.183084	-96.5643	-14.0982	38.1038	120.366	6.92562	26.5185	9.24691	0.867741	0.193055	0.115893	0.185627	0.238462	0.211496
-29.6796	-102.195	1.55032	1.80868	0.593407	-103.775	-106.377	39.7607	182.415	4.20047	0.376005	11.4826	0.76869	0.181488	0.481957	0.66425	0.622772	0.290311
-21.3151	-89.8201	3.23473	0.229691	0.782262	-102.857	-10.4388	16.8986	134.164	16.8331	17.9331	3.24486	0.927547	0.00593449	0.830868	0.158601	0.0747029	0.720793
-58.3989	-70.6185	4.99482	5.02786	0.379658	-97.0381	-1.96256	38.9358	194.554	1.10622	16.5495	10.6607	0.790576	0.128662	0.228778	0.292984	0.202499	0.635421
-40.0891	-10.8823	1.64373	1.43385	0.917521	-117.009	-22.7132	36.0012	110.562	8.76215	14.9269	1.99907	0.0756605	0.801878	0.334913	0.349317	0.626959	0.114728
-1.17358	-78.2002	2.36179	4.32991	0.108422	-106.061	-118.265	36.3621	110.55	6.30114	17.5306	8.93596	0.58007	0.0265955	0.654471	0.19109	0.927006	0.164188
-111.262	-4.67775	3.10011	0.600789	0.82053	-94.9188	-46.1938	22.0451	110.266	19.4305	15.0839	11.4817	0.291691	0.804824	0.750936	0.484056	0.191106	0.705433
-38.3361	-33.9739	5.27748	5.99509	0.429823	-110.897	-16.6677	17.8358	103.073	13.2983	29.8262	19.8093	0.867858	0.871347	0.547644	0.51094	0.392397	0.41134
-48.2341	-14.2591	6.20683	2.1357	0.354146	-104.079	-44.8081	30.9971	159.935	4.54924	3.16722	19.1733	0.176869	0.476488	0.00838722	0.867599	0.211482	0.367583
-60.2601	-27.5814	2.8416	0.998825	0.372609	-119.779	-27.2324	18.2163	146.426	17.0111	14.837	2.70116	0.236356	0.0095471	0.122295	0.346094	0.96382	0.325237
-72.379	-81.3534	4.97789	3.55717	0.954173	-119.832	-93.3335	14.2839	156.386	11.4548	8.29159	0.509132	0.76873	0.27826	0.780476	0.85397	0.63823	0.202403
-118.501	-96.0365	4.60609	1.54554	0.754858	-99.502	-8.37109	20.7851	110.582	12.2071	16.2584	7.20881	0.0100221	0.632626	0.619521	0.604804	0.939586	0.911268
-84.6556	-86.8224	3.86288	4.89308	0.707787	-116.103	-96.4318	24.0641	111.038	13.7708	23.8978	15.7254	0.592912	0.00308968	0.527715	0.181459	0.553643	0.210897
-49.7893	-44.7609	4.08151	5.25101	0.155023	-95.577	-102.173	13.0744	104.099	4.28042	11.7826	1.93807	0.647834	0.314252	0.71475	0.711691	0.655177	0.883384
-22.3521	-32.4096	1.43123	5.52554	0.885629	-102.432	-101.868	30.697	107.991	2.65079	19.6448	1.63027	0.37128	0.462065	0.445227	0.687575	0.318044	0.0246484
-109.978	-119.426	2.13407	2.95887	0.449849	-91.996	-8.4075	15.5424	164.583	1.09853	17.3479	12.8051	0.827918	0.161103	0.5255	0.331914	0.18164	0.4691
-72.7381	-98.0979	3.4268	4.82821	0.294522	-92.2454	-26.5055	20.9585	192.383	18.762	14.1692	16.645	0.924044	0.704977	0.517756	0.0848837	0.504512	0.190232
-86.7635	-51.9244	2.81272	2.38701	0.640291	-117.35	-108.489	13.8213	124.944	16.6699	1.51569	14.1638	0.592139	0.27567	0.947206	0.711177	0.414861	0.220641
-67.5862	-43.6775	2.45983	1.66509	0.915162	-100.461	-50.0644	15.9665	154.423	7.12095	23.8828	18.7747	0.514246	0.150916	0.429186	0.704363	0.346749	0.563973
-46.9772	-15.0301	3.60502	1.42243	0.769534	-106.319	-22.912	13.7235	173.686	10.7689	26.9872	14.3342	0.242026	0.422422	0.521486	0.197827	0.877477	0.630305
-88.4813	-96.8259	1.89855	3.05836	0.149973	-106.945	-74.9461	30.304	100.968	10.7523	21.1287	9.80178	0.738022	0.895354	0.924148	0.79851	0.937583	0.235156
-108.722	-80.8984	4.49315	0.927492	0.743713	-104.049	-72.6347	33.831	184.93	11.7599	25.7618	1.00855	0.11958	0.671261	0.233354	0.529611	0.267256	0.221458
-4.09049	-70.8658	3.62053	1.36009	0.380989	-106.939	-52.0048	11.423	163.076	8.74094	7.98368	0.62384	0.233189	0.022081	0.980531	0.68043	0.461615	0.428891
-101.408	-85.8029	3.40979	1.49721	0.860295	-99.3147	-6.46333	28.2568	119.334	0.00205184	15.8377	17.0979	0.826482	0.763265	0.316595	0.183497	0.921279	0.430328
-107.343	-1.70802	4.82886	4.2036	0.628307	-103.998	-3.5394	20.4638	115.345	6.95933	19.1025	1.13894	0.872649	0.182905	0.556302	0.745388	0.992214	0.666219
-11.0658	-118.472	1.34469	4.04426	0.456582	-116.635	-17.1154	16.4271	106.355	11.241	21.5991	7.2951	0.53036	0.952966	0.396894	0.238788	0.996694	0.79983
-44.8615	-106.137	2.69406	4.86199	0.803458	-118.571	-63.077	24.7174	124.804	11.6569	14.0567	9.55189	0.623181	0.850793	0.0844417	0.695252	0.512865	0.432579
-98.7936	-20.2278	4.9256	3.96079	0.264817	-100.232	-53.3444	28.3951	194.392	2.8568	0.0990376	14.2837	0.799916	0.632472	0.67118	0.378502	0.903804	0.657379
-109.27	-72.9716	2.29656	5.42797	0.611672	-101.222	-53.8631	28.413	100.953	10.5959	6.89785	10.991	0.00621513	0.863206	0.0672871	0.722098	0.431346	0.549071
-41.2196	-15.9503	1.11252	0.777869	0.720311	-97.0649	-46.1394	13.2454	199.426	10.3465	17.7533	17.3508	0.667898	0.171139	0.339542	0.762131	0.840268	0.859855
-76.7074	-77.7604	1.7066	0.454018	0.142173	-101.291	-68.9196	20.5883	178.628	0.316139	8.59933	9.24711	0.546994	0.445395	0.927265	0.476009	0.433566	0.385863
-111.588	-48.9701	2.52706	4.16953	0.369387	-108.814	-16.6582	27.444	145.481	8.32982	12.3556	4.17528	0.330726	0.425153	0.394128	0.104684	0.574369	0.310688
-66.3013	-73.04	0.374153	5.42178	0.226059	-104.325	-33.3848	19.8417	117.088	5.04308	11.6509	3.56804	0.749336	0.960449	0.458885	0.250486	0.914852	0.70707
-46.2562	-32.1882	1.95888	1.94796	0.592291	-91.1794	-50.9538	27.4774	104.462	1.3942	29.6455	0.476886	0.943345	0.0800758	0.719896	0.168	0.388239	0.530237
-50.3053	-80.945	5.67419	1.78697	0.0323034	-109.492	-57.2736	25.0548	153.42	1.55948	27.7192	3.38442	0.617283	0.0169481	0.53545	0.506476	0.52154	0.874416
-76.7408	-2.2001	3.86772	0.189471	0.661231	-96.286	-16.538	15.7225	184.394	10.4017	5.72369	18.0498	0.711842	0.889695	0.0944739	0.562776	0.643028	0.0673996
-11.4974	-84.0943	1.85446	1.85567	0.565461	-92.9595	-47.3168	34.0727	180.308	2.71897	28.914	7.48702	0.583926	0.139656	0.0812629	0.658591	0.982848	0.81122
-56.7837	-8.42773	2.15575	0.246066	0.696931	-98.2882	-107.404	13.7629	137.853	18.1501	5.7749	13.6999	0.819013	0.933895	0.694615	0.374552	0.0770106	0.0954513
-60.4085	-77.125	3.76256	0.410241	0.454196	-96.7319	-48.9813	29.7922	145.873	18.9564	15.1592	8.17001	0.994768	0.734005	0.871949	0.272532	0.290334	0.592439
-104.889	-81.6126	3.05058	2.14671	0.569898	-114.933	-17.4267	26.6325	144.37	12.5617	14.5233	6.24582	0.777814	0.787782	0.961698	0.335823	0.687901	0.925906
-100.607	-9.76268	4.38469	3.77222	0.287176	-109.12	-43.403	31.1097	181.138	14.5304	29.8007	0.742259	0.673896	0.731727	0.474003	0.777937	0.265847	0.705073
-15.5418	-15.7112	0.60739	5.25444	0.0918204	-97.2878	-35.601	13.8543	185.465	17.7109	6.06384	3.43792	0.885059	0.0545685	0.481238	0.964135	0.228891	0.584907
-23.5346	-46.9191	5.16254	2.64642	0.148951	-116.357	-88.4076	18.7731	169.527	17.4893	28.1296	4.78591	0.431919	0.206925	0.357817	0.250146	0.614682	0.481042
-77.9775	-118.095	5.23293	3.85563	0.235068	-118.329	-56.9883	31.1107	113.445	19.3533	8.44717	12.6141	0.714401	0.46185	0.695325	0.212053	0.0885252	0.107381
-0.434444	-57.9789	0.712734	2.58504	0.0949664	-118.719	-93.2732	13.7604	118.945	5.00432	5.80003	2.02596	0.560398	0.10805	0.413114	0.243493	0.525077	0.212341
-0.621944	-118.488	5.82227	4.37498	0.598458	-113.369	-57.4071	21.2546	123.065	18.9759	28.6054	18.5775	0.185246	0.861954	0.812439	0.806957	0.979187	0.972282
-52.5106	-71.3444	5.16329	4.26077	0.302102	-115.813	-58.3299	32.7974	128.322	16.6878	29.162	19.6032	0.720145	0.322643	0.303558	0.759938	0.199909	0.0621502
-71.0789	-82.9286	4.11045	1.89826	0.0685833	-96.0902	-20.3407	18.7721	128.005	14.5232	12.4315	11.8742	0.980433	0.195889	0.833244	0.102934	0.97132	0.504772
-26.0981	-117.05	5.87741	0.214469	0.20807	-104.632	-80.6257	20.4809	122.209	4.81858	18.3479	3.24627	0.0539515	0.306824	0.182455	0.807783	0.851223	0.568393
-69.2227	-91.4401	0.586849	4.26658	0.123491	-102.847	-40.4658	22.5469	163.299	2.41195	0.313246	7.87405	0.649216	0.719089	0.479401	0.471529	0.677812	0.554325
-87.4414	-16.0252	3.80554	2.12043	0.648321	-98.5099	-8.90576	33.6581	135.458	8.98549	7.16363	19.5617	0.940596	0.0185719	0.439809	0.380946	0.449632	0.219234
-42.9074	-96.6854	3.68323	0.802188	0.243266	-93.4943	-112.721	39.034	159.315	10.4785	5.56435	7.39557	0.626486	0.844273	0.00861327	0.340799	0.161834	0.227619
-78.6088	-78.2142	0.060004	0.14337	0.777141	-112.665	-50.5248	38.533	197.067	0.887698	18.7639	10.0653	0.239935	0.605082	0.678146	0.23501	0.611549	0.00119344
-117.241	-70.6477	1.94455	3.70317	0.154877	-91.9206	-95.2696	37.8511	199.468	13.2295	9.46514	8.82057	0.590063	0.450496	0.497375	0.972142	0.689477	0.324111
-48.1595	-98.9267	3.42926	3.93939	0.651458	-96.1545	-69.3121	27.4385	176.616	9.61822	24.3514	10.833	0.221939	0.851319	0.0448559	0.535675	0.459368	0.956688
-79.1558	-46.3652	2.63528	3.89153	0.0763348	-104.215	-111.237	36.791	104.305	2.11271	16.5134	2.60034	0.686477	0.498072	0.999442	0.603534	0.34817	0.399797
-81.6579	-75.4211	5.02439	3.26361	0.454793	-111.214	-72.7529	25.0966	159.948	4.68125	19.6909	13.8124	0.0655768	0.401303	0.997512	0.879957	0.432021	0.346784
-78.8914	-37.8321	5.111	5.62257	0.965295	-91.2567	-118.504	39.7693	189.756	7.76047	19.7513	17.8388	0.0738833	0.0402682	0.777881	0.954283	0.781144	0.806971
-75.1674	-87.0631	1.85763	5.95181	0.407376	-95.8535	-117.662	16.4772	162.377	12.6464	29.1454	4.14461	0.648148	0.752032	0.658285	0.158488	0.932613	0.668682
-4.98696	-94.6662	0.0486389	6.08534	0.744326	-100.879	-50.3293	14.1439	169.718	13.7203	22.8141	11.4652	0.90249	0.701193	0.0483453	0.35987	0.621914	0.368818
-93.4398	-22.3625	1.52779	2.07371	0.811426	-110.438	-25.4034	31.839	108.871	13.7766	23.7647	8.01477	0.689514	0.104626	0.39408	0.383599	0.629829	0.69616
-100.707	-74.7428	5.18095	1.25265	0.623375	-95.848	-36.4068	31.1451	157.164	8.36537	29.663	5.37836	0.389526	0.451106	0.541746	0.568626	0.461376	0.304734
-56.3373	-107.006	1.6532	3.33002	0.126903	-98.6108	-119.068	10.3852	188.163	2.53391	20.5362	4.82513	0.892292	0.760431	0.859989	0.296239	0.946283	0.423667
-60.7771	-81.507	0.376686	4.12265	0.742074	-94.0232	-70.0246	22.9942	165.063	4.97709	17.3144	1.42637	0.0460279	0.783968	0.289672	0.818712	0.68048	0.62333
-6.76123	-73.8122	3.79297	3.74648	0.929602	-114.829	-39.5051	21.5948	152.504	7.97268	23.2365	2.56457	0.917146	0.33103	0.44757	0.806889	0.729333	0.6246
-56.8573	-2.09489	0.760677	3.28287	0.758445	-114.102	-76.8969	30.613	166.108	7.50766	29.8859	0.769292	0.42843	0.868093	0.84453	0.860581	0.0762784	0.793601
-91.4369	-22.1436	6.22103	1.33015	0.914973	-111.518	-85.8471	38.6923	162.129	13.37	0.505876	8.57922	0.938536	0.200028	0.503351	0.789856	0.0642518	0.168253
-42.4828	-73.0226	3.02287	6.03362	0.519731	-108.081	-2.33613	11.9104	131.577	11.0622	20.7156	6.92105	0.230859	0.294719	0.839073	0.608551	0.486678	0.258811
-80.6827	-30.064	4.50506	2.37548	0.866847	-114.801	-99.0829	13.3778	178.679	1.24398	12.1223	7.44813	0.519634	0.598636	0.443288	0.465459	0.0473831	0.612746
-41.8657	-27.8634	4.13145	0.72757	0.889007	-119.611	-42.1987	26.7931	154.298	7.05898	1.56915	13.0324	0.797035	0.144907	0.681037	0.0368177	0.792338	0.205525
-9.86446	-57.243	5.22044	1.38739	0.703169	-103.207	-16.991	27.1089	197.685	14.3845	0.607351	3.36628	0.573302	0.00647342	0.869543	0.36129	0.371479	0.80609
-69.4356	-58.1488	5.51606	0.515517	0.058857	-116.133	-77.2972	26.2714	140.452	5.72003	20.628	12.5145	0.00793073	0.433413	0.199106	0.321177	0.794046	0.045245
-35.0047	-112.383	2.041	5.24877	0.792265	-109.26	-73.562	34.9521	141.812	14.84	2.09089	8.59841	0.386313	0.285597	0.111373	0.170277	0.426943	0.639424
-0.130319	-55.6607	1.76169	3.45599	0.946013	-99.9122	-68.1452	17.7742	110.148	17.2534	20.1754	6.45089	0.461869	0.895056	0.31647	0.981356	0.833029	0.401738
-96.6781	-17.1365	1.75687	2.72222	0.464467	-117.578	-88.911	28.1266	179.943	17.0746	19.187	19.2267	0.636971	0.116907	0.819402	0.160059	0.336838	0.281929
-95.5738	-49.525	3.17924	2.16016	0.589153	-94.5198	-14.6288	29.6674	134.295	16.6182	18.624	13.3238	0.247308	0.75608	0.479766	0.679044	0.118484	0.170139
-15.2381	-79.0822	5.87113	5.14394	0.299763	-90.6163	-102.974	37.7176	187.93	9.66168	29.0441	6.26822	0.991658	0.410986	0.39125	0.574142	0.381362	0.584157
-92.2973	-76.8408	6.26297	5.74077	0.734511	-95.619	-7.37876	13.4404	111.08	4.66645	9.42849	11.7054	0.127569	0.470701	0.650635	0.00680568	0.381169	0.24145
-3.32828	-102.198	0.758312	1.60669	0.644286	-115.336	-41.2615	27.3926	186.304	2.98365	26.4963	8.63047	0.280011	0.686571	0.134872	0.552536	0.600323	0.998437
-94.3269	-60.5204	5.71969	0.858491	0.0360837	-113.65	-42.3948	13.3451	161.064	12.7457	20.6079	9.11262	0.714271	0.545733	0.0643291	0.444843	0.228868	0.155123
-71.7738	-73.8644	5.37686	4.00253	0.728241	-108.238	-104.525	15.4222	139.494	7.28341	21.9918	15.7119	0.416865	0.994753	0.973119	0.178255	0.288545	0.203066
-52.241	-1.91488	4.69595	0.340153	0.996031	-116.289	-9.6942	16.7929	111.982	12.0726	9.3646	18.5091	0.204906	0.832244	0.754803	0.0921794	0.412265	0.991933
-11.1888	-46.0866	2.88657	5.11691	0.9198	-94.3294	-0.405667	36.3753	146.783	17.8484	13.8664	2.67717	0.311916	0.140846	0.122311	0.24863	0.369531	0.385149
-64.48	-55.7871	4.72781	1.67014	0.28368	-116.415	-104.581	33.5108	107.356	11.1222	0.917964	15.7705	0.123715	0.331828	0.315263	0.856965	0.733806	0.146825
-3.67404	-46.3998	2.04772	2.37807	0.874593	-93.3707	-13.2594	15.2533	118.637	5.54719	24.6693	15.1325	0.75593	0.676953	0.742831	0.565128	0.956488	0.139949
-92.3351	-83.561	5.34668	5.49925	0.476008	-115.881	-25.3599	19.5619	197.713	11.1624	14.2208	8.50519	0.679219	0.431481	0.200875	0.570962	0.43783	0.476635
-100.585	-89.3897	1.76925	2.77461	0.107593	-104.965	-30.7823	23.4605	168.606	7.45267	25.1031	9.20971	0.163008	0.870092	0.933225	0.790648	0.617229	0.639993
-44.152	-100.669	2.42612	3.74589	0.86127	-104.299	-1.32502	23.5181	139.226	13.6546	13.2842	10.329	0.228387	0.570053	0.0819384	0.626221	0.0154425	0.297252
-91.2943	-105.179	1.25641	3.67949	0.857797	-90.4299	-3.94115	18.9872	185.758	13.784	19.7135	18.1019	0.377887	0.797011	0.515849	0.0914043	0.932906	0.164022
-20.939	-81.0185	0.541973	4.52822	0.162582	-105.185	-68.6898	13.7124	115.125	14.5696	20.6865	18.4076	0.887175	0.23929	0.942506	0.449851	0.792716	0.669569
-29.0972	-81.3055	6.04591	4.22658	0.575594	-94.8478	-50.2047	38.1309	197.694	1.70052	22.4267	19.7761	0.217259	0.300988	0.250462	0.710769	0.330895	0.0391742
-107.688	-64.8661	1.11232	0.619396	0.203698	-107.078	-93.9614	12.0593	105.374	0.622224	24.6434	7.05825	0.735641	0.614551	0.876746	0.334949	0.52401	0.173002
-63.5825	-70.0215	0.719252	4.39606	0.184967	-110.257	-32.0351	24.394	117.966	6.47135	19.5787	3.98494	0.83669	0.271506	0.496551	0.0415235	0.650627	0.582357
-111.459	-75.1558	2.12012	2.91593	0.283323	-105.537	-61.9578	11.9232	146.691	13.0402	17.5137	14.7159	0.978635	0.0129927	0.748884	0.69191	0.443886	0.581528
-97.9593	-7.07745	3.18043	5.16363	0.578653	-103.853	-0.493003	26.0405	132.973	12.6769	24.1081	8.05814	0.530647	0.360403	0.49832	0.658013	0.722062	0.70886
-58.2327	-72.4219	1.75726	1.42388	0.61184	-112.804	-93.3134	20.5681	124.504	17.0621	20.9466	19.9837	0.089258	0.82162	0.2056	0.207099	0.213135	0.281397
-34.3413	-94.2522	0.639703	2.47047	0.0556626	-91.238	-34.8245	35.3705	124.17	10.5032	9.54648	15.1981	0.4031	0.914261	0.707853	0.892667	0.550835	0.23629
-77.2513	-76.0128	1.38777	0.959126	0.782666	-102.261	-32.0054	10.6712	199.812	5.54189	23.8183	2.18873	0.939328	0.414554	0.121847	0.727929	0.410252	0.156384
-100.526	-90.1148	6.09165	3.31326	0.736914	-116.265	-1.01942	28.5027	177.738	7.11723	3.84924	1.92355	0.325914	0.743593	0.150234	0.504611	0.432029	0.756818
-5.07125	-115.487	3.03193	2.94703	0.593238	-110.098	-113.415	18.9912	104.069	13.2013	29.6852	16.0507	0.859545	0.328824	0.46844	0.105573	0.0822643	0.0873209
-32.3738	-41.4127	4.17971	2.78044	0.56118	-95.1885	-95.5985	39.9102	174.297	8.71984	22.6683	3.02499	0.293462	0.376883	0.562281	0.105956	0.137871	0.96617
-83.0115	-38.6552	4.46558	1.9009	0.311983	-93.0441	-28.741	18.3047	100.771	14.7238	8.29309	14.324	0.3196	0.75826	0.254382	0.998899	0.64891	0.646564
-8.84126	-2.65769	0.0722367	5.64228	0.383899	-105.591	-110.882	11.5096	165.173	6.29022	12.5094	8.886	0.862093	0.210144	0.950273	0.526449	0.720853	0.977862
-12.3438	-10.9275	2.85409	1.95349	0.201541	-114.774	-86.2813	23.4319	117.284	8.66459	3.45176	19.9979	0.374427	0.776808	0.126319	0.325428	0.207705	0.752417
-54.0863	-47.9401	5.38036	2.18983	0.143595	-93.5147	-82.8962	16.5858	199.772	5.46328	22.412	17.7414	0.260712	0.345832	0.575163	0.270362	0.0761981	0.918039
-106.018	-99.8523	5.2106	1.38167	0.267699	-114.028	-5.82558	12.3165	165.678	2.95674	5.88453	16.4394	0.253362	0.358196	0.260383	0.322503	0.0327703	0.702883
-16.1575	-78.7604	3.27286	5.47177	0.33857	-115.722	-87.6226	33.5731	176.56	18.507	17.3351	0.0326034	0.211146	0.741333	0.0906744	0.675059	0.891594	0.314622
-84.3162	-32.0999	5.38303	2.70117	0.262488	-98.0687	-4.13071	39.8405	168.983	1.34472	7.81935	12.7329	0.489527	0.62973	0.915474	0.828676	0.472273	0.257059
-8.53115	-3.46432	5.6573	1.64857	0.422413	-111.91	-57.6345	19.4256	188.236	0.819823	3.04229	7.2228	0.197621	0.729683	0.393712	0.36445	0.425963	0.346472
-13.3572	-81.2388	0.469528	2.52584	0.501967	-110.825	-21.1416	33.516	137.205	3.67251	7.9785	12.7318	0.903894	0.0362973	0.548086	0.58798	0.950279	0.407119
-70.6092	-36.2333	5.79527	2.65116	0.218852	-103.28	-70.7225	19.724	150.961	5.83522	7.7874	16.811	0.802328	0.481546	0.562532	0.925393	0.302845	0.862111
-91.5141	-33.3205	5.86407	5.01097	0.712819	-105.851	-19.1011	20.5159	100.18	13.8014	29.9228	12.1454	0.679924	0.0502068	0.954271	0.96548	0.82277	0.849931
-34.4806	-114.267	2.033	4.46649	0.187966	-111.636	-103.234	23.6034	169.526	14.9766	9.50639	8.66287	0.966858	0.432832	0.751106	0.59535	0.671473	0.691785
-11.2097	-12.1465	0.145325	2.92044	0.305304	-108.77	-96.4979	10.0455	174.963	9.95191	5.65015	8.08396	0.188271	0.0811896	0.306125	0.1715	0.51353	0.0435892
-50.4673	-101.051	3.00185	0.589645	0.82511	-112.055	-117	37.1825	193.812	2.83991	15.5936	4.68354	0.344622	0.399748	0.524942	0.997523	0.159482	0.576395
-60.8315	-55.0641	1.8768	5.86966	0.078397	-96.731	-30.7124	11.8916	114.458	14.4492	15.3097	13.7371	0.187722	0.926147	0.906666	0.758246	0.791984	0.171936
-108.346	-61.0723	5.75387	1.47972	0.577532	-90.8821	-84.9579	19.8653	115.994	15.9836	1.88268	10.6655	0.0310135	0.85759	0.145933	0.33122	0.502142	0.192935
-15.6036	-36.0111	1.11427	4.33041	0.694724	-110.953	-64.0829	30.3848	181.405	10.9665	11.8965	9.52562	0.282031	0.0485047	0.906274	0.892824	0.586963	0.730629
-35.0253	-1.13953	3.54943	2.93894	0.696492	-102.838	-3.70053	23.4903	121.297	10.3265	17.0702	0.840189	0.593937	0.316127	0.300827	0.290335	0.424199	0.929444
-41.1023	-67.9354	0.55769	4.78402	0.563678	-102.121	-43.1734	14.4372	114.57	11.7165	0.74492	9.39205	0.175115	0.233717	0.205389	0.867677	0.360508	0.217039
-9.76018	-2.36894	5.56944	2.94897	0.822818	-98.8367	-82.9943	35.9832	133.184	7.69976	29.8819	14.1377	0.684133	0.508954	0.291474	0.0856947	0.515365	0.583872
-104.762	-5.69884	1.35163	3.08551	0.796328	-92.5578	-58.2666	17.6914	133.363	4.99164	28.9391	7.89592	0.807029	0.95168	0.863582	0.34973	0.583529	0.174534
-45.3246	-37.3505	1.43082	0.0775479	0.148043	-105.736	-102.355	27.2406	123.06	9.53604	2.65291	6.40996	0.9202	0.88646	0.399762	0.0896521	0.466937	0.259573
-68.0823	-18.2166	2.69378	2.05777	0.556309	-115.74	-75.832	23.5301	163.741	4.65641	18.4935	9.45176	0.0976553	0.0177878	0.613323	0.279842	0.589062	0.379892
-91.7966	-67.7023	3.61146	3.79739	0.849228	-107.354	-93.3276	26.8255	180.71	3.60425	10.4982	12.7276	0.6062	0.267763	0.536285	0.230244	0.444056	0.478017
-6.68992	-88.3079	5.11826	3.27014	0.181249	-97.1354	-98.8083	37.485	172.175	1.22548	6.5142	9.79589	0.46591	0.390427	0.415376	0.171351	0.552426	0.434498
-37.1899	-81.4032	2.56804	2.31891	0.69789	-92.5976	-48.5122	10.3976	116.245	13.4258	21.4621	13.2313	0.85266	0.495575	0.758874	0.349433	0.632631	0.971362
-50.1348	-102.055	3.5038	3.99191	0.95561	-93.1429	-44.9104	39.2706	190.083	2.44269	17.1929	2.26597	0.662954	0.707245	0.202144	0.39644	0.243112	0.388159
-53.1934	-48.3454	1.31055	2.94734	0.677989	-90.6729	-85.2888	30.0785	100.382	13.3487	6.79605	4.21945	0.301534	0.893624	0.25668	0.498902	0.498554	0.858129
-74.3969	-52.6734	0.252289	5.81686	0.367267	-105.814	-59.6091	33.5265	133.445	13.4067	19.5471	13.9741	0.90112	0.470226	0.395242	0.822735	0.624283	0.11209
-43.6894	-110.023	2.12834	5.57643	0.845038	-96.8278	-45.731	19.9972	192.019	8.99525	13.8011	5.10649	0.367281	0.107774	0.528659	0.51031	0.732313	0.854615
-98.3541	-95.6905	4.06593	4.08153	0.6551	-98.52	-35.8461	29.8654	195.314	7.58531	28.3833	14.9487	0.692326	0.962929	0.785766	0.800087	0.939866	0.996943
-50.3051	-3.16003	2.6208	2.95994	0.312762	-101.527	-55.5569	17.843	162.815	17.2856	2.08772	19.2892	0.815063	0.708097	0.231159	0.79314	0.920788	0.815998
-45.2758	-17.4079	0.981884	0.563194	0.0238702	-104.711	-54.968	11.5446	155.235	8.11903	12.4173	15.8366	0.173508	0.925605	0.445294	0.566807	0.93903	0.596111
-97.242	-15.3999	1.02275	6.11691	0.787908	-98.8301	-0.131919	29.0529	196.894	11.3056	11.2775	10.8339	0.874251	0.811525	0.42308	0.590541	0.0405376	0.4983
-11.4163	-114.329	3.38097	0.197738	0.802296	-106.064	-24.3837	11.6401	158.821	2.88941	28.0437	11.4475	0.843223	0.801258	0.0437332	0.551874	0.932688	0.974825
-18.1547	-96.7048	3.67516	1.32527	0.44528	-104.068	-104.853	37.5749	173.298	18.3781	10.0304	19.3038	0.133988	0.144439	0.445284	0.172548	0.00650407	0.178737
-19.2782	-37.0637	5.92315	5.76107	0.248843	-92.0636	-24.7666	15.9732	155.433	7.57772	27.7066	9.16245	0.508646	0.837086	0.131054	0.323082	0.362367	0.0679404
-110.482	-76.2133	5.3478	4.54547	0.522976	-117.899	-25.1081	35.4805	195.465	16.6679	10.7817	6.8477	0.556969	0.398808	0.521326	0.0635214	0.845489	0.992499
-73.2343	-99.7277	0.796657	5.31338	0.498903	-90.3992	-12.5404	10.686	163.799	5.43135	6.31274	19.6198	0.29569	0.744083	0.0590274	0.000713831	0.847492	0.213668
-78.6546	-54.5698	0.114935	2.68942	0.529534	-92.0854	-93.5446	31.5546	118.652	12.9929	0.343151	0.792773	0.938825	0.744961	0.219038	0.124331	0.634528	0.501699
-17.2003	-4.9541	0.396228	1.01021	0.736201	-92.6502	-45.6611	36.9559	164.722	7.55224	12.4847	9.18417	0.323292	0.139207	0.800459	0.674261	0.162297	0.759787
-107.675	-37.1335	4.0139	2.03509	0.423141	-110.234	-67.8015	34.8132	167.05	12.0492	15.1507	15.3272	0.39478	0.410747	0.0799994	0.916541	0.726455	0.144018
-67.2076	-77.7981	1.82542	1.58874	0.344087	-99.3626	-9.30136	21.7622	171.054	15.6973	16.0471	2.96573	0.0880885	0.135195	0.675641	0.767381	0.046802	0.181207
-40.1855	-99.5496	3.07136	1.99146	0.883201	-111.17	-48.9524	39.2605	148.594	2.13395	27.5431	12.3621	0.114432	0.747449	0.233139	0.912896	0.947588	0.458027
-14.1996	-88.1468	1.2145	0.848874	0.785295	-116.918	-9.26722	10.8554	180.923	0.999676	25.8193	1.88075	0.336948	0.120658	0.202703	0.765096	0.662023	0.661937
-62.2993	-114.888	5.32539	1.19913	0.838299	-101.834	-49.0448	35.9843	172.368	8.29136	8.29724	1.48017	0.135586	0.0340795	0.810165	0.859212	0.921349	0.963726
-87.5543	-48.3597	1.18986	1.00463	0.0793897	-103.501	-16.0458	14.757	116.792	6.75337	26.3544	7.33041	0.281352	0.159561	0.483852	0.547066	0.620659	0.720869
-93.2345	-51.6147	2.61916	4.89043	0.65463	-93.5091	-112.723	32.305	182.263	9.93764	28.3258	16.711	0.770003	0.833738	0.661072	0.740038	0.17985	0.162322
-8.42029	-69.4556	2.55529	0.815568	0.361303	-96.5431	-89.2835	38.3202	122.257	16.3027	5.76336	7.47754	0.426538	0.791469	0.576489	0.995583	0.239255	0.742934
-88.4517	-59.2971	3.27665	0.130535	0.769002	-113.523	-32.7543	24.5562	117.728	2.2872	4.77595	16.6103	0.389264	0.0470488	0.265448	0.963164	0.375029	0.223498
-107.234	-42.3117	2.64892	4.05041	0.725281	-107.144	-0.288886	24.1572	124.848	9.63802	15.7196	11.5677	0.263408	0.640518	0.167849	0.90593	0.50371	0.600535
-89.2455	-108.554	0.448409	3.43445	0.345685	-107.238	-30.8349	34.9636	143.36	18.9118	18.587	2.06335	0.00871417	0.877665	0.0138428	0.792994	0.246366	0.971498
-108.659	-2.81902	2.14294	3.34533	0.0765301	-106.794	-46.8671	34.6505	185.214	8.77288	7.65576	18.969	0.544184	0.863788	0.783233	0.0663485	0.0743076	0.530973
-94.5178	-9.01519	2.79278	2.09447	0.450158	-91.3683	-15.9934	32.2458	128.322	8.14917	4.32143	3.27525	0.420227	0.318418	0.60648	0.758054	0.567955	0.10766
-82.4572	-70.5282	5.15811	3.31871	0.947585	-107.702	-38.6915	16.591	131.235	5.02444	26.9891	6.60584	0.494693	0.0797796	0.519106	0.0162085	0.171236	0.147914
-54.8887	-90.7227	0.621335	0.72725	0.198546	-97.054	-76.0405	33.8828	159.628	13.3115	11.9859	14.9066	0.34507	0.27404	0.76066	0.348264	0.0246123	0.932627
-103.153	-91.9909	1.83215	3.50348	0.448487	-96.7318	-106.688	39.0026	175.17	0.660153	29.6969	1.44409	0.854141	0.876677	0.985972	0.48877	0.909975	0.405591
-5.77086	-44.7695	5.18225	2.76419	0.129926	-118.515	-50.215	13.2356	161.956	7.29626	15.8836	2.75415	0.0172853	0.797627	0.244975	0.943416	0.153171	0.23548
-34.868	-27.923	3.37915	1.85265	0.541565	-114.747	-67.2927	19.8599	123.632	5.71459	1.58065	9.02718	0.10513	0.721162	0.230294	0.0211186	0.620309	0.0716298
-105.168	-65.832	1.34367	4.11749	0.159119	-107.792	-118.464	35.8801	124.881	6.67087	16.1342	3.31449	0.906646	0.46485	0.422999	0.688006	0.772446	0.803216
-57.5611	-48.9231	0.653057	3.88609	0.467584	-100.674	-104.501	14.4133	159.418	15.1359	14.9118	1.63559	0.182843	0.597873	0.224374	0.884011	0.931988	0.355265
-86.0132	-81.935	2.03885	1.84249	0.772155	-93.1322	-101.228	14.0776	185.42	13.8174	13.4637	2.24825	0.313364	0.669872	0.282146	0.590748	0.893595	0.692137
-59.8151	-12.8563	4.79247	4.4509	0.843146	-112.734	-2.00409	11.6653	199.901	16.1828	11.3968	0.311076	0.403106	0.212358	0.0817414	0.60664	0.50781	0.432884
-65.3573	-50.3431	2.08864	4.69684	0.779227	-107.369	-23.1362	10.0104	178.141	2.6072	14.7812	1.15939	0.664808	0.492146	0.847305	0.285483	0.0695585	0.180487
-119.011	-107.042	5.40396	1.60393	0.745661	-109.453	-65.6585	36.708	108.458	18.0819	16.1572	5.6157	0.329054	0.733547	0.407658	0.991904	0.708406	0.105534
-111.885	-35.3058	1.36802	3.13511	0.389129	-115.536	-107.98	22.6978	118.221	8.20816	0.132567	5.53931	0.00892541	0.741255	0.212522	0.172225	0.275433	0.767167
-43.3335	-20.5225	2.35338	3.21709	0.346447	-92.547	-16.6602	24.1887	116.585	17.562	12.7869	2.95299	0.976066	0.912843	0.567571	0.701102	0.340633	0.143702
-110.443	-95.1925	0.018233	4.15278	0.383512	-111.036	-12.6168	19.1478	138.096	13.5394	15.6356	6.07713	0.424664	0.858938	0.118504	0.791044	0.762925	0.763435
-56.1419	-7.67015	3.0348	5.407	0.0934696	-97.811	-43.1298	39.711	116.87	15.2824	13.0375	11.383	0.233934	0.767632	0.490342	0.980228	0.717517	0.255949
-37.0184	-74.9495	4.38761	1.90956	0.852748	-109.692	-15.4497	15.0541	133.731	12.0929	29.0765	13.1318	0.285137	0.537758	0.513623	0.113724	0.955261	0.530588
-41.1301	-14.722	2.02601	4.51865	0.816326	-92.2355	-2.92978	24.8746	180.72	9.19882	26.7671	12.7909	0.454009	0.919458	0.215656	0.389327	0.476935	0.418718
-55.1823	-39.4019	3.69132	5.85016	0.0418059	-107.633	-103.438	18.8796	176.366	10.4928	20.7422	5.0713	0.702967	0.219706	0.999487	0.110858	0.893687	0.32076
-119.882	-37.6319	5.03176	5.06117	0.754892	-93.8504	-25.4552	11.5937	102.276	8.66214	5.78509	1.53375	0.703215	0.355987	0.65666	0.574109	0.574435	0.762203
-62.5621	-74.9627	0.200111	3.52484	0.430717	-93.1992	-2.82635	37.1185	180.744	12.7257	10.6421	5.06619	0.338093	0.660817	0.602662	0.491364	0.833522	0.260846
-57.1947	-1.31876	0.341769	4.55938	0.0965389	-111.431	-84.226	15.6397	134.224	11.1528	4.60801	17.3228	0.501608	0.688616	0.573532	0.0878189	0.875843	0.820725
-90.4799	-84.1521	1.38184	4.86008	0.28635	-115.356	-39.4011	16.6322	182.094	0.830965	23.3324	7.69204	0.061042	0.757774	0.104403	0.62105	0.927066	0.935434
-5.28979	-108.351	4.9689	0.552212	0.75023	-95.9977	-116.038	39.7931	156.076	0.518043	14.5797	0.0756578	0.038311	0.133292	0.234566	0.0848241	0.0402227	0.47653
-25.5248	-47.2092	4.81567	3.00775	0.0487072	-106.892	-34.8404	17.582	166.494	2.90683	13.7791	2.28651	0.814807	0.0508062	0.399618	0.585788	0.220106	0.216615
-58.692	-57.1171	5.28132	0.540174	0.242454	-90.3256	-1.28614	10.363	132.254	3.12797	19.4614	1.65913	0.40462	0.00719976	0.341037	0.396021	0.332632	0.979748
-88.5318	-92.185	0.252579	1.21043	0.833873	-105.562	-64.7795	16.7187	138.455	19.612	6.31154	8.31928	0.168693	0.880057	0.353911	0.629266	0.225775	0.185295
-7.19421	-74.1216	1.82193	4.37499	0.999675	-94.0773	-102.391	27.8782	134.805	18.9561	1.61001	11.9704	0.280413	0.172986	0.456171	0.609408	0.433778	0.502637
-89.1318	-26.5486	4.41885	3.60549	0.0590182	-114.594	-104.104	32.2902	177.812	6.78252	11.1196	16.7162	0.901123	0.112807	0.519871	0.489899	0.8336	0.746556
-1.10338	-117.241	5.14231	2.89631	0.381886	-91.4895	-12.4252	21.4183	101.125	9.24733	3.74605	1.20771	0.266205	0.0605552	0.565306	0.187285	0.226273	0.159434
-73.6897	-62.5845	1.75658	2.27723	0.426849	-112.8	-0.689912	19.3714	167.997	17.2904	15.2431	0.582448	0.442998	0.121847	0.189007	0.168124	0.630872	0.298123
-73.8344	-105.907	2.35957	0.94865	0.852726	-113.791	-60.6107	25.7573	139.929	5.93773	27.0536	11.988	0.984888	0.158317	0.212542	0.670374	0.018388	0.637144
-39.1911	-27.8579	0.831925	1.73753	0.244323	-91.2741	-27.1621	10.6417	100.75	9.85862	1.22771	5.75179	0.441693	0.0877574	0.928453	0.690793	0.750366	0.380088
-23.2924	-90.5838	4.76329	2.95943	0.85212	-112.227	-57.3562	29.3337	118.822	8.63428	24.4686	17.711	0.48816	0.684319	0.380826	0.153337	0.0163314	0.210252
-39.3145	-13.4535	3.99379	5.11486	0.0508733	-93.2923	-31.7912	18.5816	175.43	18.9039	11.2408	4.49352	0.85852	0.526063	0.235404	0.120684	0.128675	0.814495
-49.6547	-1.48241	1.48231	1.7125	0.771191	-95.3868	-108.533	11.6968	171.098	8.83222	3.97762	13.8189	0.634852	0.615275	0.33288	0.151479	0.1781	0.895181
-109.699	-21.6544	4.4507	3.19793	0.0997423	-116.282	-96.5131	36.6686	161.967	2.52714	27.6783	8.34118	0.616092	0.177234	0.398133	0.0642001	0.399318	0.172836
-0.612853	-110.217	2.84426	2.34387	0.891416	-95.2087	-66.0558	11.2226	113.005	11.48	7.04176	18.9975	0.100534	0.0983373	0.816588	0.183767	0.192018	0.209491
-30.712	-83.3863	1.20688	6.24136	0.850134	-101.856	-24.5641	34.7241	110.443	11.7744	15.8421	8.17696	0.194656	0.669277	0.819334	0.817213	0.487693	0.702467
-39.8205	-58.7166	3.21654	1.47786	0.0736171	-109.942	-89.7167	38.5259	172.957	16.4515	11.9044	2.70497	0.413956	0.293944	0.0301355	0.969085	0.855052	0.204953
-112.985	-86.7538	2.82957	3.67881	0.685491	-116.751	-15.0273	15.325	107.563	11.525	5.10325	19.3629	0.918391	0.403602	0.331981	0.135869	0.366986	0.693458
-29.569	-116.508	1.75204	5.63681	0.770897	-106.578	-68.1793	35.2493	168.319	10.9652	15.6638	4.77732	0.34118	0.818448	0.200108	0.616564	0.712182	0.615906
-113.635	-46.6848	4.59175	3.54761	0.441058	-90.992	-117.157	24.813	112.917	17.5712	27.1007	13.4055	0.418894	0.809606	0.926988	0.263534	0.525485	0.889734
-113.835	-18.3214	1.11871	5.56823	0.845015	-100.697	-109.436	17.0634	146.236	12.9032	27.5283	2.95321	0.336184	0.616047	0.734445	0.43691	0.869188	0.768677
-50.9301	-13.5923	2.96072	4.61949	0.582085	-94.7969	-109.793	21.6348	158.343	3.60996	22.9414	19.3934	0.839267	0.996823	0.584813	0.0120901	0.942177	0.703972
-75.0719	-10.7281	2.74517	2.8777	0.339488	-101.841	-23.6991	14.3977	152.487	16.7733	9.22232	4.7884	0.939494	0.159864	0.361269	0.534068	0.870439	0.199625
-72.2171	-59.7972	0.457728	2.84126	0.720028	-93.7095	-68.2267	15.4184	190.796	19.7589	28.0359	3.69667	0.309596	0.669104	0.406238	0.912635	0.993051	0.269829
-87.6758	-41.6735	4.66127	3.55522	0.31767	-113.931	-4.72915	39.5762	109.056	0.717441	22.1936	0.473359	0.925877	0.555844	0.630626	0.11122	0.379675	0.667044
-50.4867	-42.8031	2.88936	4.9866	0.924198	-104.007	-46.5632	30.9411	135.807	14.7672	4.11562	17.8168	0.524474	0.444388	0.480739	0.961584	0.0827535	0.248356
-95.1375	-12.5984	2.61855	0.0317605	0.676859	-106.559	-42.8189	34.0201	169.119	16.3999	12.074	19.8508	0.127343	0.699712	0.294199	0.53729	0.0852561	0.709545
-79.081	-101.054	5.92347	5.05859	0.547155	-116.155	-17.1255	17.4144	127.75	15.932	19.5553	5.15517	0.866764	0.125718	0.278002	0.982701	0.227963	0.817745
-117.971	-19.7511	6.09709	1.52192	0.257872	-115.797	-98.8525	39.9622	144.624	8.23197	17.4885	11.5544	0.625627	0.776143	0.755283	0.462793	0.974684	0.714164
-26.8867	-9.20586	3.81968	1.82644	0.195059	-95.5614	-107.724	39.2254	157.087	17.7995	0.171256	11.5714	0.658647	0.179761	0.713444	0.785883	0.203475	0.977328
-77.5633	-81.6317	5.09366	0.732121	0.32492	-93.0111	-62.9523	31.8648	128.274	3.5562	17.6694	7.48887	0.781518	0.603035	0.0979354	0.849689	0.964282	0.255799
-99.5133	-94.0731	6.0634	4.32401	0.850512	-91.1393	-73.3944	22.414	112.869	0.41	2.11603	2.91066	0.0607986	0.779572	0.647498	0.57434	0.116704	0.897207
-28.8784	-44.8559	1.93513	1.23873	0.556697	-100.988	-96.4625	38.1443	175.33	5.51946	0.563703	4.47234	0.418126	0.639153	0.376239	0.910021	0.141146	0.853807
-58.3795	-47.9936	0.356675	4.16162	0.387416	-95.6398	-73.0277	30.9487	142.103	14.1305	18.1095	15.7058	0.993968	0.252594	0.763236	0.126144	0.394834	0.526286
-100.916	-85.91	5.59639	2.80829	0.178294	-109.453	-31.621	29.0078	165.689	17.0284	16.2248	7.86118	0.959679	0.841038	0.893085	0.472431	0.168056	0.793194
-78.146	-9.46944	1.82909	4.93929	0.500931	-113.554	-115.788	20.0131	171.517	5.27026	27.8427	5.0773	0.31824	0.634216	0.872828	0.511659	0.800743	0.0433162
-104.634	-112.369	2.90804	4.03782	0.293213	-92.9496	-86.8183	16.5278	128.803	12.1851	9.61078	18.4789	0.219659	0.127662	0.144852	0.389745	0.568903	0.365631
-116.871	-98.4095	0.289134	4.44994	0.346115	-94.2462	-108.109	22.8759	164.219	0.518375	24.3389	4.84603	0.108011	0.71447	0.556806	0.546003	0.922249	0.906623
-117.112	-52.8237	4.46484	4.5279	0.206077	-118.183	-23.6627	22.9888	118.765	6.36391	8.79356	5.38945	0.361424	0.170385	0.0765354	0.0622215	0.485124	0.598519
-32.1335	-95.5035	6.06005	5.99448	0.924928	-112.417	-66.6658	22.4718	194.897	12.1466	1.76758	8.10936	0.412841	0.474046	0.972003	0.140919	0.80122	0.73107
-115.602	-28.854	3.15897	2.77193	0.199936	-112.152	-56.509	23.1895	109.076	18.823	18.6781	11.7264	0.254581	0.370251	0.433356	0.782649	0.307352	0.222926
-86.6607	-91.1822	4.08587	2.6536	0.351267	-98.102	-74.5261	15.4367	187.8	5.11071	4.16078	17.6491	0.329316	0.390386	0.235387	0.364887	0.578919	0.971087
-54.9928	-54.5647	4.57593	1.73088	0.886513	-96.2515	-69.4224	16.4708	102.611	8.0272	16.0406	17.8105	0.679546	0.340243	0.681035	0.844547	0.0843687	0.506734
-104.01	-60.5754	4.20505	0.842179	0.655634	-111.58	-105.155	28.9807	180.159	19.8274	15.4477	11.678	0.266162	0.906018	0.856676	0.292688	0.604348	0.621593
-92.2653	-71.0231	1.82892	3.20635	0.444011	-108.585	-103.111	27.704	125.958	4.23506	12.7623	19.3451	0.141969	0.178313	0.167041	0.623633	0.614242	0.369209
-7.1434	-57.4013	3.30865	2.69739	0.517218	-92.8133	-71.4359	35.5984	140.533	15.4827	23.2917	7.96365	0.657698	0.907399	0.851019	0.760437	0.851054	0.59003
-21.3336	-10.5288	0.318524	2.9518	0.599341	-94.1879	-19.7153	35.3212	198.167	2.35356	16.6845	5.88006	0.376995	0.46446	0.255184	0.954071	0.705375	0.311492
-9.67229	-50.5431	2.19805	3.21042	0.109766	-93.9545	-21.1145	18.4387	125.006	4.45489	10.624	6.53833	0.821322	0.835468	0.402565	0.0950484	0.156352	0.326433
-115.293	-108.019	4.67228	0.2119	0.736008	-109.366	-74.2523	36.55	199.616	0.844735	21.7519	12.6831	0.0926942	0.401816	0.249336	0.931454	0.89156	0.66962
-73.7867	-66.6195	6.2829	3.67552	0.443163	-100.625	-87.1014	23.0854	190.588	15.282	19.1916	6.28485	0.303616	0.682229	0.818677	0.41462	0.964392	0.0803818
-54.2893	-63.4556	0.631816	2.95034	0.380635	-91.0278	-63.4869	14.8151	154.107	1.84358	3.99799	18.0372	0.610706	0.399281	0.701382	0.446167	0.338137	0.550559
-26.6774	-2.41861	3.3364	4.68174	0.558367	-94.7873	-13.151	33.4679	116.53	7.41917	8.40151	18.7323	0.545651	0.0797925	0.0903009	0.669875	0.0892506	0.227021
-79.6363	-112.814	1.56589	3.27123	0.224888	-99.42	-77.468	20.0474	159.614	14.2344	8.95599	15.5121	0.783974	0.825852	0.815972	0.197076	0.333135	0.284409
-79.9573	-113.898	3.93559	1.37571	0.845535	-118.177	-66.8424	16.7509	136.205	11.9308	28.1267	19.6518	0.46834	0.774682	0.644802	0.557306	0.67298	0.430131
-5.96168	-22.0698	0.804828	6.27719	0.487556	-117.032	-72.6937	13.184	101.571	15.5402	15.9259	6.16833	0.096016	0.741237	0.931785	0.665105	0.728219	0.602715
-77.6286	-83.4203	1.84745	4.99247	0.465973	-97.3623	-7.72986	20.9665	114.028	1.56942	8.23999	7.69691	0.390826	0.602072	0.187833	0.16714	0.544308	0.0669989
-53.9017	-20.2936	2.89939	2.94463	0.207353	-92.7276	-28.6837	39.9121	198.905	6.53584	27.1481	19.2367	0.279675	0.578172	0.944367	0.164106	0.219619	0.123004
-103.966	-54.1946	1.88043	5.62641	0.777476	-106.99	-17.9451	27.1033	159.114	12.6021	10.8515	11.0495	0.646111	0.652722	0.702075	0.142371	0.642273	0.59748
-64.9195	-24.2386	5.6687	1.55981	0.423208	-95.3873	-64.4445	19.6439	180.84	16.0779	23.7346	16.7084	0.409884	0.313542	0.905555	0.0663968	0.758943	0.893787
-87.0825	-6.03258	1.77173	0.0422746	0.842433	-111.606	-1.42923	32.6616	113.721	18.3294	6.53055	5.31017	0.0967878	0.0401791	0.0533708	0.881392	0.409916	0.518278
-15.4828	-10.6293	5.71813	4.51842	0.578429	-109.067	-20.7705	35.5403	151.832	17.4037	22.1751	8.3262	0.317484	0.73021	0.718483	0.271576	0.45781	0.323066
-115.635	-13.0539	0.309512	4.50449	0.684081	-97.7231	-23.8895	34.6428	160.279	14.102	26.0625	14.489	0.319672	0.768133	0.221894	0.766954	0.263986	0.789147
-90.8486	-41.1821	0.576293	5.1836	0.668147	-100.187	-54.4177	32.2627	166.17	14.9354	4.41466	12.7922	0.0945593	0.923152	0.323481	0.0646707	0.750839	0.611
-90.7169	-113.703	2.85051	3.99842	0.689632	-117.569	-103.716	19.4952	181.101	15.722	27.6656	9.76324	0.0435931	0.399724	0.224881	0.366141	0.082106	0.359971
-74.1727	-61.0753	5.81255	3.23494	0.937251	-94.8913	-108.436	10.4264	132.48	1.00569	21.8348	0.509623	0.164436	0.637536	0.859937	0.581248	0.516064	0.758785
-81.6804	-34.9091	5.08187	4.15042	0.981046	-97.0393	-45.4838	10.738	149.58	13.1638	28.0078	19.2896	0.866303	0.957289	0.94491	0.591873	0.87935	0.734142
-24.6266	-65.4137	1.10746	1.54365	0.418819	-110.885	-62.2939	18.2303	130.587	2.85989	14.0773	7.35762	0.99513	0.469992	0.910468	0.681623	0.853476	0.467713
-40.1927	-7.09703	0.167591	0.299393	0.254034	-96.5405	-51.2468	32.6136	134.333	10.7161	16.766	13.2932	0.693472	0.688467	0.670196	0.117505	0.567959	0.726284
-53.5134	-65.8621	4.10473	3.8729	0.449272	-98.1403	-40.7847	33.8807	180.592	14.4728	11.9006	16.7763	0.699068	0.351492	0.282376	0.210656	0.680445	0.275078
-66.7659	-53.2517	3.53456	0.162269	0.0787445	-115.447	-35.2349	33.5212	165.769	3.52752	2.34557	14.7727	0.457501	0.680456	0.70068	0.0644291	0.573611	0.73987
-118.96	-84.7816	3.99484	6.10929	0.598658	-113.578	-104.431	16.915	140.042	18.8551	17.2449	8.98535	0.503491	0.346741	0.559771	0.122548	0.781625	0.016527
-97.0661	-105.696	4.6751	1.14633	0.914029	-113.519	-116.255	34.269	161.051	5.60667	3.72806	17.6538	0.323195	0.472801	0.878591	0.819508	0.280869	0.735725
-98.1832	-76.2841	5.2203	2.36633	0.555266	-104.082	-69.6542	10.382	131.122	1.32105	11.339	15.6506	0.429741	0.265353	0.249273	0.638336	0.260244	0.673915
-76.9321	-83.5039	2.4717	1.26352	0.514149	-118.497	-30.6963	22.386	179.457	12.6832	28.9641	7.7776	0.729115	0.970868	0.45965	0.144971	0.152466	0.88356
-85.4379	-11.5109	0.530859	3.5179	0.332438	-116.862	-42.5782	35.0238	107.389	3.85851	2.10005	10.9136	0.59272	0.634217	0.0707124	0.285358	0.13374	0.209251
-24.8716	-66.9039	5.78175	4.12319	0.834034	-94.9198	-113.014	32.2015	140.264	15.4181	15.8369	17.6145	0.577491	0.602871	0.750463	0.285216	0.958225	0.476048
-69.3678	-89.8023	5.72345	2.42646	0.802239	-98.5727	-80.8681	16.5239	109.233	18.5932	17.5619	11.3727	0.197613	0.326846	0.118917	0.728215	0.346787	0.4901
-104.141	-111.925	5.68859	5.50774	0.0325792	-105.643	-98.1599	29.6593	169.742	5.63168	9.27057	14.1441	0.624666	0.512656	0.702354	0.402892	0.214941	0.589289
-104.464	-107.432	6.20926	0.261367	0.798381	-95.115	-103.43	16.1452	143.073	17.1589	12.751	18.4064	0.459555	0.590909	0.516899	0.448286	0.234469	0.704701
-110.35	-21.5005	3.05665	4.02101	0.348431	-97.4795	-61.4468	37.2132	192.761	8.32701	6.91905	11.6871	0.0272799	0.67208	0.896163	0.16064	0.965598	0.130389
-119.513	-20.2198	5.20073	3.30478	0.649105	-95.1037	-107.975	29.9159	140.676	10.8513	24.4353	2.97144	0.612447	0.262117	0.0511347	0.574615	0.762835	0.430651
-116.942	-74.3571	5.29592	2.35765	0.673036	-105.729	-115.203	23.2415	124.189	13.2302	20.6567	3.22291	0.289691	0.780638	0.74392	0.129935	0.0606191	0.534525
-57.8021	-70.9493	0.0177695	2.90016	0.399044	-94.4358	-81.7936	25.1405	174.666	7.08034	3.15075	19.3502	0.354811	0.0743063	0.284674	0.294346	0.938299	0.652623
-1.3677	-60.3254	5.80125	2.97608	0.975846	-115.037	-105.805	28.6226	171.267	3.67241	12.8677	8.09316	0.769164	0.610485	0.689833	0.757007	0.860549	0.141281
-81.2274	-28.9926	3.90461	5.11571	0.48453	-111.285	-56.237	22.5203	133.045	4.19436	9.00084	3.64885	0.802177	0.890083	0.0496635	0.30934	0.974663	0.756887
-95.9734	-14.3514	1.99031	0.697399	0.880139	-114.474	-0.338951	18.8357	154.558	16.7846	28.132	2.2565	0.232726	0.393578	0.42905	0.485642	0.962813	0.0921443
-4.70145	-40.9991	3.23523	4.78149	0.458875	-112.258	-63.1547	17.8629	110.917	19.7126	25.08	17.1487	0.582057	0.731266	0.579346	0.289884	0.581743	0.00794435
-14.1316	-71.314	2.80018	3.79908	0.867091	-118.76	-47.908	10.1826	144.486	17.4511	10.1539	6.55987	0.988939	0.787449	0.711669	0.0347718	0.530675	0.392834
-94.2296	-94.7807	3.5792	5.35277	0.648666	-103.846	-53.0313	36.0364	105.185	4.54978	7.41199	16.8104	0.66094	0.867417	0.786789	0.980861	0.921133	0.750632
-93.1285	-96.2938	3.67389	2.11107	0.600484	-114.927	-90.841	34.759	156.107	17.8352	27.4293	10.009	0.153401	0.671795	0.795598	0.834275	0.719297	0.537172
-114.801	-67.7575	0.169117	5.65147	0.898673	-112.71	-62.6574	31.7181	190.69	9.09749	22.2746	15.2624	0.146459	0.15369	0.570903	0.89047	0.302763	0.704216
-36.7565	-103.275	1.10891	3.76498	0.404256	-113.002	-34.2857	26.1027	155.435	8.87276	3.53386	10.3184	0.60893	0.116112	0.169116	0.134956	0.604953	0.631977
-13.1697	-44.7286	2.76162	4.85494	0.859345	-95.8864	-16.2657	17.0268	138.969	0.381092	1.35232	8.82168	0.546107	0.0871256	0.634154	0.250038	0.0954369	0.0512434
-39.8655	-10.6911	5.62148	3.72145	0.359228	-114.14	-50.3905	31.6576	121.427	1.39907	17.7657	2.93449	0.979263	0.612709	0.346172	0.802942	0.102333	0.883289
-115.417	-27.2006	1.67734	5.0481	0.762542	-114.449	-12.5841	15.6954	192.818	1.83317	16.532	8.74424	0.991877	0.495618	0.0869414	0.625307	0.05216	0.635048
-33.0233	-61.2039	5.29155	2.45222	0.114981	-117.1	-14.3843	21.5591	139.491	9.99892	3.56903	11.7353	0.562769	0.443434	0.58711	0.418313	0.51133	0.648406
-65.9234	-82.6447	3.82218	2.26879	0.810589	-102.27	-89.9629	20.847	100.528	9.30701	11.3353	11.2921	0.446539	0.136257	0.0679556	0.45294	0.0844586	0.979043
-87.4637	-17.733	5.693	5.93629	0.429319	-95.5649	-34.201	12.9424	103.947	5.02136	17.2301	3.88849	0.284598	0.449672	0.793585	0.270749	0.603229	0.948583
-41.9209	-108.824	5.91787	3.99206	0.0578932	-95.6302	-84.5388	13.6851	197.978	5.40345	26.5128	15.5178	0.00258293	0.11028	0.523525	0.226422	0.603057	0.0756602
-106.728	-78.0081	4.29588	1.73699	0.195918	-108.829	-37.9561	29.6518	176.98	15.997	8.56034	14.7083	0.541798	0.333994	0.501791	0.177079	0.167946	0.143768
-113.393	-84.4028	0.323116	1.06732	0.921235	-95.8702	-80.0293	35.4012	100.796	19.9007	3.89602	10.7898	0.0597851	0.439603	0.2857	0.969464	0.982408	0.296385
-65.5008	-20.5708	1.00035	3.77352	0.429303	-94.2083	-16.8335	15.3514	111.023	8.08478	24.1713	16.665	0.932525	0.754289	0.107138	0.00827201	0.135723	0.34053
-15.221	-53.9498	4.12194	1.51352	0.00423737	-118.653	-7.45935	35.1091	175.301	3.96009	4.46713	0.173523	0.357419	0.274307	0.975841	0.961835	0.475018	0.830724
-72.4729	-78.7062	0.111812	0.42793	0.327501	-109.697	-23.5875	26.1775	138.188	0.486667	18.8978	4.35156	0.00337514	0.3455	0.638006	0.191714	0.440549	0.515294
-92.427	-55.6706	0.160496	0.272257	0.252252	-117.653	-77.6396	24.2221	121.758	11.1822	15.8593	13.544	0.847061	0.780406	0.313419	0.0975858	0.32878	0.0814261
-92.1954	-76.7045	5.91986	4.78716	0.473563	-98.281	-1.14646	38.8872	135.83	16.7804	1.05267	18.6713	0.273394	0.0191946	0.569108	0.3605	0.986252	0.438754
-6.92387	-91.1297	5.20733	0.222638	0.838346	-111.954	-80.385	39.0233	171.263	0.0647842	26.3086	19.9429	0.000689836	0.116405	0.631048	0.786521	0.462478	0.881064
-57.4618	-8.32382	1.98521	5.79687	0.288263	-113.435	-105.839	30.7423	182.886	13.6934	13.4292	15.2491	0.981257	0.924168	0.404462	0.926257	0.958689	0.463291
-106.624	-54.7026	1.66977	4.93085	0.442267	-104.334	-18.7666	31.1308	130.259	7.85265	12.1196	16.5583	0.331652	0.284854	0.45608	0.797262	0.968436	0.160307
-39.6022	-63.9577	0.202128	6.02019	0.200728	-118.938	-19.3495	12.2382	184.19	13.0214	15.079	13.8463	0.032464	0.669089	0.0823413	0.787229	0.322212	0.158717
-7.1861	-3.46992	0.959178	3.91272	0.36667	-106.625	-65.6384	29.1495	193.289	11.7434	26.9626	2.56955	0.061741	0.0454007	0.128236	0.0170723	0.551986	0.391999
-32.1974	-65.4164	4.9432	4.44261	0.741321	-91.8389	-48.3495	21.535	104.464	18.0435	21.5649	9.27208	0.590807	0.402636	0.987609	0.619382	0.322402	0.534301
-82.3641	-25.473	4.18512	1.66896	0.00797524	-108.665	-66.7994	31.7201	159.868	16.1515	25.2584	9.72423	0.978993	0.50621	0.546591	0.507203	0.169498	0.939175
-106.713	-93.8642	5.43665	3.06809	0.220157	-116.644	-117.155	11.2162	199.379	10.5623	10.2114	3.14364	0.667999	0.848958	0.291115	0.978767	0.322191	0.347888
-47.5998	-37.2316	1.18955	0.018674	0.413913	-108.023	-25.1245	34.1309	121.569	9.44016	2.95839	8.93186	0.972769	0.588931	0.385722	0.779308	0.296582	0.634336
-44.4211	-61.6517	1.24231	2.06407	0.22187	-98.7166	-41.9564	37.5995	139.203	6.99476	8.16892	11.4444	0.432037	0.217798	0.283118	0.947245	0.254534	0.434789
-89.3707	-45.3534	4.21184	1.45902	0.375956	-104.703	-113.894	29.2074	150.853	5.35802	13.5244	5.77664	0.633882	0.325274	0.3243	0.153452	0.855716	0.822534
-81.6515	-20.0783	5.27356	1.07078	0.171572	-100.857	-97.3689	25.5779	174.537	4.48745	4.08144	13.896	0.916402	0.0724105	0.0417607	0.218646	0.26513	0.602709
-43.6527	-49.4587	3.54103	0.465631	0.770417	-111.392	-55.656	16.2049	174.569	13.6546	1.36208	18.0333	0.477008	0.161834	0.93414	0.72754	0.756919	0.267257
-114.505	-95.0374	5.86342	4.23159	0.292284	-91.9549	-11.4878	22.6658	169.606	3.02437	25.608	2.67698	0.0021307	0.760715	0.922363	0.928449	0.979461	0.634705
-100.666	-57.1755	2.30233	3.62015	0.0952474	-112.932	-94.6936	31.0621	150.838	18.2741	24.9187	15.2193	0.631914	0.363712	0.255584	0.18685	0.56526	0.0397332
-46.0001	-65.6825	4.13583	3.40532	0.683606	-110.275	-118.999	39.4364	187.334	7.53459	10.9688	17.5402	0.310405	0.759252	0.659319	0.319835	0.696641	0.16335
-97.8279	-60.3799	1.98094	3.60839	0.890121	-116.767	-6.75702	10.9491	135.983	10.252	22.4093	13.144	0.125417	0.490266	0.252545	0.672878	0.174894	0.497499
-112.059	-77.5564	2.70026	3.03873	0.480741	-90.5315	-12.934	31.0923	187.078	16.7487	12.5674	12.0691	0.462196	0.672891	0.856543	0.0825208	0.660069	0.22981
-97.2181	-97.1131	4.26429	5.67335	0.862172	-93.8082	-17.0699	30.4772	142.547	10.8738	25.3319	11.9515	0.486111	0.809876	0.224834	0.717638	0.120015	0.341037
-82.7498	-63.5201	0.417608	5.05415	0.984824	-104.486	-113.334	37.8759	120.056	4.2862	22.8109	2.09285	0.395181	0.263097	0.644255	0.0918744	0.165712	0.357763
-6.6679	-10.1271	0.816637	3.68602	0.967393	-98.9934	-67.126	32.2819	181.032	2.2252	2.30351	0.694382	0.896827	0.748607	0.644049	0.0565729	0.415426	0.69279
-105.142	-112.228	4.23354	3.59681	0.955294	-117.121	-37.5857	24.1689	105.582	17.4931	23.3091	12.0775	0.398668	0.120183	0.051205	0.84659	0.716563	0.386947
-8.15425	-105.266	1.06855	1.98904	0.992115	-96.8056	-69.9785	37.2732	181.388	6.30376	3.47789	9.65426	0.0836186	0.4514	0.428451	0.677934	0.719529	0.244918
-53.419	-63.6636	1.51129	4.19219	0.791124	-105.369	-22.2856	10.232	113.839	4.18397	22.0659	17.2624	0.549311	0.0427591	0.252482	0.809958	0.797554	0.200965
-36.6778	-87.7417	2.98712	2.30613	0.204186	-115.962	-103.41	13.3136	118.993	10.8981	21.8903	8.60376	0.639774	0.0063169	0.806524	0.713709	0.795103	0.933247
-104.046	-73.3002	0.817475	6.15435	0.791788	-105.969	-102.747	15.2201	152.819	0.926308	11.3864	10.2969	0.404872	0.550799	0.108465	0.383372	0.751103	0.172423
-93.8531	-50.7175	5.92869	5.08893	0.376624	-90.5913	-66.9824	13.253	144.508	0.615729	2.44311	19.2445	0.883498	0.922082	0.555692	0.713154	0.0110585	0.50938
-97.3268	-22.2319	2.40401	1.93222	0.617869	-103.511	-31.4739	39.516	168.889	16.1607	10.9218	0.365251	0.304739	0.456874	0.669825	0.227228	0.63137	0.229837
-3.07899	-45.6038	0.921041	2.65546	0.684305	-95.0099	-105.316	39.4549	197.861	12.3624	24.2658	12.7773	0.21212	0.261717	0.267078	0.433279	0.0266326	0.315663
-80.8716	-119.27	3.02597	5.41483	0.368383	-102.86	-119.731	27.4554	152.201	19.4831	27.0174	13.9194	0.682355	0.12552	0.621596	0.94903	0.903448	0.782481
-26.6103	-23.5123	5.37766	3.37878	0.489654	-118.009	-13.115	13.3316	193.015	14.3758	3.66975	18.7667	0.485536	0.132602	0.362006	0.935109	0.68063	0.738895
-10.971	-100.092	2.04039	5.7252	0.393484	-111.419	-77.6202	27.0661	113.291	7.18928	25.3401	1.31829	0.983284	0.301206	0.231472	0.731172	0.908868	0.801867
-88.937	-71.2504	0.162748	6.00225	0.734931	-92.608	-7.65259	19.0805	190.204	17.7785	8.17918	3.73436	0.704118	0.42814	0.85818	0.189402	0.106939	0.334469
-11.4087	-85.7692	1.92267	5.33188	0.362851	-109.581	-35.4915	24.5903	139.783	9.76576	18.9336	18.8836	0.0629468	0.241414	0.428659	0.649167	0.551767	0.43951
-47.1868	-5.75117	4.55566	5.82767	0.229205	-101.334	-114.459	16.0031	112.692	19.6539	29.0016	5.30942	0.32949	0.325463	0.0606794	0.250781	0.962386	0.103339
-84.8385	-66.088	6.04409	2.12967	0.880869	-101.437	-50.6108	14.5842	153.579	5.07895	28.023	2.19745	0.812682	0.0627928	0.657417	0.426769	0.373814	0.339726
-85.3205	-108.605	5.35183	1.7443	0.742954	-104.615	-47.0879	11.1102	177.311	8.91417	11.3943	9.34936	0.672634	0.800336	0.875311	0.503002	0.629865	0.568093
-8.02979	-88.1391	5.10521	1.02444	0.12464	-111.049	-54.6673	13.1499	153.749	8.62466	15.883	10.6056	0.693084	0.819849	0.359871	0.832928	0.532061	0.528315
-6.37038	-72.4287	2.47464	5.66903	0.277758	-113.621	-68.436	28.7431	106.703	14.3282	23.7179	19.3503	0.820543	0.0304245	0.895569	0.473251	0.770659	0.586369
-115.716	-52.603	4.81957	5.59245	0.750303	-103.724	-98.2024	18.1703	100.649	10.7279	12.4903	8.52017	0.152991	0.0943711	0.0506778	0.974042	0.372647	0.208758
-53.9721	-107.612	4.68767	0.521616	0.391636	-111.661	-67.1567	15.843	152.101	18.6927	9.37124	5.85013	0.890936	0.375332	0.294047	0.882988	0.693207	0.488422
-46.4875	-67.6763	5.32663	1.22673	0.636151	-111.277	-71.9613	31.4573	126.537	0.687135	18.5593	14.7395	0.222305	0.775474	0.401014	0.297705	0.592144	0.795875
-15.0566	-12.8246	3.54928	0.0831872	0.189364	-111.162	-6.18968	31.4509	195.148	9.99649	9.61003	12.5761	0.20981	0.358163	0.543937	0.360291	0.386612	0.741783
-39.7564	-84.1968	0.471086	4.1165	0.962743	-116.33	-56.1822	29.2051	185.095	16.1711	29.1741	1.48728	0.23555	0.741276	0.569794	0.417913	0.573884	0.364492
-80.2174	-63.3359	5.97265	2.31272	0.20624	-109.656	-62.557	34.0192	119.027	12.3082	10.0486	6.42648	0.0794253	0.420563	0.798687	0.0346967	0.458098	0.881122
-104.867	-65.0361	1.26817	5.15862	0.131319	-103.802	-102.531	19.9652	162.205	5.45882	18.9111	18.0492	0.690715	0.511143	0.819954	0.211395	0.893535	0.654809
-91.1832	-62.2258	1.98891	1.27342	0.448635	-110.5	-53.4549	32.5209	100.024	10.6887	17.3141	0.113908	0.810796	0.422662	0.160635	0.592401	0.42245	0.710954
-59.2095	-33.6354	2.61508	3.97935	0.229465	-91.337	-28.6704	28.0035	123.45	2.63125	4.8871	4.07327	0.59246	0.980746	0.163803	0.094514	0.835953	0.765686
-44.5068	-61.8197	0.680615	2.213	0.733247	-102.637	-96.354	30.835	186.85	19.4028	7.16885	3.5272	0.884377	0.454928	0.755139	0.408347	0.756883	0.838949
-40.5892	-35.9548	1.80049	5.96164	0.120588	-107.669	-81.5152	17.6775	105.953	19.0549	8.62436	9.99395	0.450885	0.233352	0.898981	0.717264	0.584777	0.517452
-47.6495	-15.6194	0.523965	1.44178	0.445438	-92.9404	-57.91	13.8795	140.472	9.4149	27.6043	10.8177	0.520428	0.686744	0.587256	0.168689	0.327182	0.174272
-67.7426	-57.0042	5.09863	5.02281	0.251836	-96.9139	-50.8351	14.0955	181.229	9.02092	22.9323	16.2808	0.894872	0.0603722	0.712292	0.440707	0.293238	0.685272
-22.742	-42.4442	5.44981	5.9924	0.923613	-107.62	-30.2769	22.4155	171.135	11.6116	3.94491	9.22085	0.530473	0.0501427	0.0613245	0.991101	0.595208	0.997135
-88.4397	-0.331897	4.54499	5.96472	0.942461	-110.992	-43.145	11.7296	189.112	7.51535	3.54841	3.19473	0.615918	0.393649	0.281255	0.106682	0.643347	0.00982933
-6.43551	-24.0984	2.33382	4.83438	0.795647	-108.117	-51.2998	31.9202	164.675	2.10812	10.2857	16.4874	0.894813	0.676399	0.61581	0.316422	0.825236	0.0500849
-118.458	-102.23	1.83091	5.9768	0.366731	-110.522	-44.6651	38.2755	105.261	13.9107	25.941	5.72814	0.251111	0.849244	0.910258	0.307265	0.558415	0.979299
-23.6492	-56.6606	0.926015	5.77086	0.144866	-93.0388	-42.4445	25.3375	178.312	15.4335	13.9077	12.8148	0.0120239	0.101605	0.46088	0.359792	0.454813	0.718836
-27.6666	-27.1716	4.95359	4.84885	0.656676	-111.686	-63.5029	31.2773	156.607	12.1698	25.623	9.52907	0.790398	0.326031	0.987137	0.922262	0.527382	0.00593238
-50.8109	-2.47935	4.01215	4.37605	0.934109	-103.442	-101.173	39.5872	140.55	6.39171	23.6349	10.2492	0.096085	0.368609	0.120506	0.914216	0.476953	0.705171
-49.6455	-86.5662	2.9542	3.40387	0.91513	-112.109	-23.8515	12.8781	112.779	15.5964	8.39221	7.81764	0.405813	0.880948	0.528183	0.737299	0.405463	0.659629
-107.323	-9.02162	3.3044	0.597809	0.0444317	-90.694	-98.337	10.9746	127.953	19.7059	1.07825	14.4929	0.83127	0.416359	0.511078	0.474736	0.664336	0.385011
-17.5404	-117.201	4.96889	0.630168	0.764231	-93.5721	-1.23041	16.9995	174.953	10.4742	10.3976	18.2514	0.811513	0.499295	0.647757	0.752438	0.401207	0.347608
-103.609	-11.5568	0.750085	4.94615	0.815752	-97.8527	-35.7952	23.5522	186.831	14.9935	26.6234	7.08868	0.667199	0.196007	0.0595217	0.631664	0.688772	0.0304726
-73.9879	-102.148	2.33937	4.91991	0.324183	-103.947	-58.2683	11.4379	189.136	7.7637	1.94731	4.36236	0.0854454	0.567749	0.388371	0.495007	0.0169416	0.0150162
-8.62648	-59.6456	0.0295011	3.48975	0.17661	-101.401	-102.6	36.9479	113.372	10.2596	4.18434	18.4381	0.965077	0.296978	0.128931	0.82666	0.966414	0.0476726
-56.8342	-15.6623	2.32701	5.32296	0.790816	-92.6203	-82.1699	34.6352	197.803	5.00008	15.7727	10.415	0.0757307	0.0919702	0.0163389	0.628216	0.186773	0.698137
-0.531989	-36.1117	1.57446	0.717802	0.410727	-95.1212	-104.686	10.3014	127.04	6.61533	10.1628	1.71181	0.19313	0.895092	0.166706	0.878673	0.519071	0.617573
-0.79297	-16.4018	4.12836	4.47226	0.51769	-117.738	-106.859	34.2293	168.311	0.650437	21.5434	17.2031	0.925212	0.275083	0.5328	0.014719	0.161259	0.0879838
-111.826	-98.2954	3.83671	1.77449	0.384608	-93.7273	-47.1827	17.5883	165.861	16.86	19.1982	17.2392	0.776962	0.551262	0.0206495	0.929943	0.47713	0.833272
-69.769	-26.6807	5.39913	1.65314	0.371724	-115.091	-42.4195	38.6598	169.238	2.34838	22.0448	11.8678	0.396886	0.454942	0.837072	0.252978	0.0681975	0.808863
-18.2414	-10.085	6.03999	0.206353	0.372632	-99.3422	-83.3573	24.6807	188.573	8.17176	6.19037	14.8195	0.384655	0.184147	0.87872	0.612271	0.16977	0.169669
-23.0237	-114.216	4.04528	3.7273	0.702847	-91.3708	-57.1707	10.2646	189.107	0.806457	13.2395	14.7981	0.0935329	0.839363	0.634763	0.79448	0.968718	0.928614
-37.388	-4.7712	5.0834	0.923153	0.771606	-108.31	-49.6772	35.6852	174.994	5.47221	8.34209	18.2203	0.176417	0.537062	0.499423	0.18241	0.0354123	0.483484
-4.76394	-27.8834	4.64061	2.8628	0.125299	-117.397	-63.3367	16.9698	110.705	17.5675	14.1888	10.2705	0.771978	0.46146	0.621764	0.820086	0.165766	0.967855
-94.9179	-119.883	0.765759	4.03661	0.867414	-94.0625	-7.87974	27.9751	105.534	19.1542	28.8054	11.6003	0.114272	0.230692	0.105422	0.579001	0.437736	0.412195
-27.8605	-29.4893	3.99949	0.121807	0.614283	-117.066	-47.0726	26.8003	137.798	12.8103	11.3061	7.33686	0.423135	0.803754	0.545266	0.873249	0.595011	0.876328
-115.858	-69.6789	3.63729	1.23947	0.690431	-105.211	-23.1263	31.1799	143.118	12.3765	8.45601	17.2357	0.615093	0.87474	0.699816	0.830964	0.361876	0.282834
-65.9399	-89.8723	6.07857	2.00013	0.99102	-116.371	-47.0204	16.8267	147.212	12.9592	1.41053	18.188	0.666109	0.505731	0.661167	0.339167	0.116456	0.669849
-65.3507	-27.1134	4.22858	4.8947	0.0895995	-108.461	-75.2043	37.9039	172.019	15.9583	17.0636	10.8644	0.613696	0.331845	0.604259	0.836784	0.854871	0.0430957
-36.5608	-30.6259	6.063	3.85147	0.841774	-106.129	-113.464	35.2022	177.558	15.8986	9.57761	3.31113	0.427161	0.029638	0.210311	0.36251	0.832153	0.732835
-105.007	-6.35686	4.78939	0.0261003	0.490843	-102.032	-110.601	30.0465	124.702	5.69383	10.1967	18.2288	0.0829175	0.791332	0.392083	0.944369	0.565475	0.211558
-93.2692	-47.6022	0.549617	1.58346	0.0166133	-97.0833	-102.05	27.4939	176.417	13.3869	26.7172	9.90695	0.24248	0.222799	0.463849	0.833998	0.894597	0.960434
-74.3583	-14.7868	0.430152	3.82367	0.905908	-117.289	-26.7623	12.9649	176.37	18.8912	3.8506	19.9367	0.764094	0.897889	0.13751	0.795792	0.0146891	0.555426
-46.8063	-118.505	2.27153	5.16007	0.478102	-117.599	-76.0571	22.4951	193.127	17.5756	6.70685	8.78935	0.179569	0.650474	0.582194	0.222612	0.6173	0.599096
-50.6261	-55.9911	2.06224	3.36014	0.275221	-101.276	-78.2745	30.1406	102.839	15.1007	9.20999	16.5524	0.614865	0.320784	0.493457	0.748281	0.509578	0.034883
-44.9905	-79.4816	3.94608	0.897672	0.826551	-104.587	-8.7164	21.909	128.858	1.51387	2.23573	8.63568	0.144085	0.0163701	0.143444	0.472053	0.875818	0.0380879
-7.7498	-45.6792	4.43224	0.527438	0.244395	-106.542	-27.1559	26.0647	169.247	5.56452	22.8243	12.1946	0.385738	0.0632798	0.351026	0.0466888	0.354476	0.20856
-32.9919	-58.7514	1.99913	0.733906	0.49025	-99.6143	-85.5741	18.5554	153.871	19.2495	6.93808	13.6963	0.47683	0.476943	0.0106336	0.253394	0.634815	0.221634
-13.1999	-8.97983	2.12217	2.30711	0.184508	-118.767	-119.659	39.8958	166.628	17.2766	27.2148	16.776	0.716001	0.431762	0.820211	0.77041	0.399102	0.885767
-80.6929	-98.954	5.54644	4.18434	0.558864	-115.594	-85.3809	35.7964	126.48	10.9542	9.17089	0.495952	0.685161	0.230859	0.198883	0.513401	0.311535	0.892701
-117.191	-31.3446	3.62379	1.30796	0.338573	-105.588	-9.21646	14.8117	176.961	7.74047	19.3574	12.7516	0.636565	0.234812	0.0352663	0.327147	0.174271	0.729107
-70.014	-7.25412	5.69942	4.59855	0.523379	-100.989	-42.7203	33.0079	199.283	10.8119	19.7008	15.5573	0.490917	0.912522	0.894286	0.834868	0.216811	0.201404
-108.857	-98.7447	3.43291	3.96632	0.595606	-115.934	-108.722	31.7117	102.826	4.69595	18.4292	15.0165	0.369834	0.764765	0.581331	0.311349	0.448575	0.326757
-12.6162	-59.193	0.216463	3.54696	0.637864	-112.567	-60.2777	22.1367	100.495	14.2363	22.908	7.77971	0.669578	0.463302	0.533566	0.600573	0.709933	0.656187
-45.949	-22.852	5.66404	2.61839	0.597616	-116.183	-73.3635	38.4228	158.295	7.55103	18.9437	9.80718	0.767594	0.426472	0.776375	0.623912	0.531728	0.392208
-99.2169	-48.7625	3.7615	1.03415	0.221652	-108.411	-94.4468	30.6057	184.746	0.701345	17.0875	2.4351	0.964394	0.420617	0.822187	0.565886	0.551591	0.710761
-93.7019	-22.4373	2.61259	0.818104	0.868311	-92.2145	-56.5112	29.2235	101.188	10.7481	17.2195	3.35589	0.0177709	0.245401	0.247872	0.00177912	0.630962	0.394186
-11.102	-68.4481	1.98705	1.15892	0.649127	-105.344	-25.7924	33.2857	155.832	12.4286	20.7167	12.0989	0.917365	0.0558683	0.806926	0.842429	0.630071	0.0125744
-51.7768	-20.4355	5.06841	5.75735	0.410897	-116.201	-81.4083	31.0315	108.085	19.0162	19.5241	4.18142	0.54606	0.862765	0.181991	0.164414	0.286714	0.23346
-65.8296	-5.64736	4.34134	0.668264	0.391778	-104.194	-35.3567	36.2576	142.166	0.884977	26.7923	2.08501	0.783499	0.15754	0.595402	0.025534	0.755276	0.996153
-60.6388	-20.0464	3.58845	2.66194	0.759788	-104.562	-1.52312	32.8888	199.596	10.0188	2.40853	9.19321	0.719615	0.216629	0.831623	0.05507	0.519258	0.666286
-73.4107	-14.0581	0.771882	5.25632	0.851403	-108.049	-55.5871	22.2269	196.776	0.862629	21.8807	17.9582	0.135816	0.889209	0.590919	0.267235	0.453492	0.50959
-39.8196	-67.4847	3.24894	3.78248	0.0934201	-92.8708	-113.937	19.3455	170.035	1.49862	17.6005	18.7714	0.090245	0.578515	0.847047	0.913823	0.362697	0.969711
-77.6406	-63.9219	4.917	5.834	0.827727	-111.022	-39.2294	17.9614	146.994	10.6306	13.8131	6.16699	0.240671	0.323357	0.0466566	0.884766	0.873204	0.702626
-61.1175	-118.3	0.953314	5.3757	0.135012	-102.561	-25.4155	21.237	153.017	8.12553	27.1322	1.71447	0.459126	0.673645	0.183355	0.911189	0.0930368	0.52567
-75.5732	-53.7172	4.27173	6.12802	0.130433	-110.341	-27.226	19.0676	117.944	6.92783	7.25341	19.6324	0.207038	0.397392	0.696446	0.656151	0.74292	0.957021
-75.5239	-90.1397	0.945863	2.55243	0.174595	-94.7069	-58.1042	22.2095	194.569	3.18123	3.05007	18.0523	0.604016	0.422989	0.989268	0.859265	0.252378	0.0561161
-76.5853	-28.7321	5.30957	2.48018	0.88133	-106.177	-71.4447	19.3468	130.148	10.0178	22.1447	12.8582	0.313468	0.930673	0.736301	0.357676	0.943391	0.403515
-26.9986	-12.8698	4.37297	0.346974	0.667054	-104.226	-49.4723	16.2841	164.518	11.9237	29.6079	2.95141	0.68546	0.74534	0.401667	0.490099	0.0153532	0.523501
-110.79	-106.497	1.82946	5.14977	0.062	-106.49	-61.4092	20.4314	137.905	4.26132	5.43867	8.57514	0.317151	0.0481677	0.630635	0.331534	0.320938	0.772093
-117.814	-56.1038	1.37743	4.21617	0.277883	-102.402	-99.8438	15.6021	142.929	18.312	20.3456	6.11895	0.611388	0.69304	0.779323	0.730744	0.715108	0.460531
-108.841	-35.0738	1.28731	6.02248	0.698451	-90.8	-17.0844	17.1572	168.206	8.07901	9.89272	2.55139	0.703792	0.992764	0.595707	0.704349	0.246181	0.192316
-73.6119	-46.3771	0.258345	6.25813	0.0756229	-111.336	-90.6286	29.6848	168.817	18.7063	1.93605	13.6842	0.00400221	0.137757	0.992542	0.948787	0.168535	0.090196
-8.39021	-62.2411	4.77458	5.65162	0.56951	-92.0749	-98.8818	19.4067	132.045	2.36803	7.51326	8.5846	0.973376	0.318106	0.70207	0.577517	0.221264	0.8025
-92.5324	-10.2673	5.82649	2.26429	0.638741	-110.041	-81.8984	35.9399	172.985	8.87758	3.43992	2.66826	0.335411	0.736245	0.070969	0.673516	0.0983004	0.733736
-95.9972	-119.427	3.55757	0.0304871	0.565081	-119.703	-14.2744	17.0494	192.744	3.6435	20.5303	0.197072	0.321158	0.717531	0.893422	0.603287	0.764445	0.232122
-107.895	-112.294	3.59486	4.58417	0.52078	-97.2862	-119.797	26.2212	139.52	11.9114	10.1426	0.699019	0.259037	0.897942	0.471671	0.938961	0.157495	0.715271
-112.604	-79.1486	4.37776	3.25869	0.855012	-98.1019	-34.8498	22.8077	193.319	0.348921	3.11859	14.0088	0.00977005	0.174164	0.00197899	0.319611	0.202769	0.751973
-62.7438	-110.362	3.36321	0.527813	0.196618	-101.251	-47.2238	10.794	111.921	19.5412	6.40793	8.99951	0.411208	0.611155	0.15408	0.56697	0.819379	0.136338
-99.591	-58.836	3.66298	4.14104	0.106081	-98.5072	-104.871	17.7022	131.78	13.974	14.5698	14.4593	0.517963	0.448407	0.389246	0.157822	0.389858	0.424008
-38.6479	-1.44277	2.60851	0.0929153	0.77871	-96.4074	-13.936	11.7915	107.755	1.93552	29.2173	18.9134	0.0496446	0.585165	0.00183908	0.0370833	0.299802	0.788074
-75.3381	-77.8793	3.91109	3.36659	0.621716	-115.424	-116.848	39.8711	175.805	9.13458	17.5576	11.448	0.869999	0.0810561	0.179991	0.665951	0.345834	0.965575
-46.7354	-92.6532	1.26948	2.03956	0.236069	-105.573	-50.9488	22.0225	152.662	5.20695	22.936	6.14277	0.362898	0.804663	0.90539	0.406996	0.460663	0.144011
-79.1505	-100.72	3.87051	4.91431	0.249471	-118.815	-20.7246	30.978	119.045	16.7632	5.60287	0.214955	0.698958	0.182552	0.306528	0.0813769	0.663141	0.9121
-89.2343	-99.456	1.69854	4.00995	0.20787	-92.7239	-31.2182	10.9481	104.124	15.1907	8.54934	14.3636	0.588446	0.875028	0.481294	0.659759	0.761438	0.89114
-35.4342	-26.4297	5.78523	3.71202	0.13225	-110.743	-18.5627	34.6101	163.224	18.6299	7.78663	10.9989	0.49047	0.545682	0.68914	0.629822	0.634096	0.972779
-79.7455	-83.5572	3.51059	2.98499	0.727699	-97.5996	-9.67683	17.994	119.741	0.539161	28.3781	10.8666	0.281623	0.558176	0.739558	0.571697	0.67652	0.319266
-57.4004	-66.4807	5.80902	3.39164	0.79	-99.706	-88.4107	23.7864	132.195	6.98049	1.74459	17.8829	0.638673	0.605592	0.0484665	0.243091	0.41855	0.723075
-117.684	-38.4664	4.84227	1.99641	0.505883	-102.326	-79.08	17.3643	117.022	13.8965	20.6184	10.012	0.0522034	0.924209	0.116939	0.316333	0.239775	0.778029
-109.098	-10.4552	3.44402	2.03565	0.596219	-101.566	-50.3951	17.8731	153.592	12.7879	8.08283	4.77456	0.111094	0.983111	0.118568	0.577498	0.547392	0.229109
-34.0097	-36.7943	0.128954	4.06653	0.427505	-103.77	-4.38189	17.8812	188.886	6.3976	14.404	8.20583	0.128437	0.0686431	0.233555	0.701723	0.902015	0.913146
-47.4514	-89.7222	0.0115785	4.52515	0.207115	-96.9501	-4.29651	38.6667	193.578	9.72532	10.0534	15.4515	0.788919	0.245355	0.2853	0.654341	0.323701	0.432936
-51.1229	-58.4422	6.03876	5.5185	0.88386	-100.557	-29.496	20.386	147.131	9.58682	1.4643	9.29507	0.308359	0.686559	0.594115	0.319875	0.948744	0.0218798
-52.8597	-42.8868	3.94071	4.1805	0.385447	-93.7053	-65.745	10.1882	139.297	6.64807	9.74997	7.43497	0.629234	0.397564	0.405979	0.149373	0.751749	0.715124
-92.6128	-2.30389	4.95233	5.6387	0.420034	-99.0306	-10.5473	15.6253	100.002	11.176	19.7124	7.81154	0.484559	0.567184	0.862499	0.750878	0.557118	0.432527
-83.2715	-84.5112	4.61813	3.15387	0.379309	-105.801	-27.3277	35.1935	157.656	3.2909	12.6187	12.5042	0.341506	0.0317762	0.0807662	0.177447	0.412302	0.945306
-117.931	-58.5468	0.717744	2.78445	0.995263	-106.38	-95.4911	29.2572	175.712	6.98268	16.6539	0.631419	0.229305	0.777179	0.525873	0.228217	0.0290713	0.739783
-87.508	-43.9138	0.0341826	4.08044	0.9273	-105.68	-63.2042	38.9646	190.659	15.2025	6.46986	4.49825	0.369308	0.394152	0.284375	0.372824	0.604261	0.113963
-93.5962	-61.2836	0.0255966	2.8123	0.239247	-116.446	-117.367	18.1416	178.391	17.0215	10.642	7.32484	0.672528	0.731173	0.889481	0.652283	0.406987	0.218639
-72.0727	-52.9433	6.04618	2.77053	0.872017	-105.164	-100.053	16.0758	152.89	10.9992	5.85726	18.8814	0.430053	0.0134861	0.872333	0.605078	0.105788	0.390179
-87.6902	-10.4964	2.80949	6.20124	0.864177	-94.5059	-63.2245	15.7781	106.918	5.35281	14.6922	3.45843	0.775725	0.972938	0.592016	0.95238	0.281129	0.631562
-0.0969301	-102.172	5.69742	5.1552	0.671097	-118.813	-99.842	36.8785	154.682	15.1026	4.56876	7.81092	0.350197	0.880901	0.973065	0.0553105	0.266867	0.236071
-95.7109	-47.6851	6.18791	2.1415	0.723276	-111.499	-22.921	23.8165	157.018	12.7507	16.3079	16.3215	0.703155	0.137888	0.164862	0.726783	0.507348	0.412174
-75.9136	-50.4316	3.58161	3.02998	0.103231	-102.697	-84.7458	30.4832	107.147	16.3219	23.8176	19.3874	0.422396	0.428893	0.467913	0.0921093	0.188226	0.642527
-60.5267	-104.159	2.30513	0.274485	0.220899	-101.688	-60.6475	23.26	194.321	4.49967	10.5667	9.402	0.310116	0.851972	0.336299	0.24062	0.637267	0.9584
-11.979	-48.6741	2.15962	5.93749	0.369828	-95.0439	-41.7709	22.7745	165.497	16.0474	11.5447	14.0914	0.333026	0.414648	0.993158	0.565448	0.451846	0.0824465
-37.0638	-110.701	4.13534	4.52269	0.899834	-108.515	-112.892	34.7613	140.862	6.00094	8.09774	18.1706	0.167501	0.965902	0.0887394	0.640275	0.0856174	0.998038
-87.1961	-71.3571	2.68722	2.11237	0.919668	-117.067	-2.67908	34.2555	171.644	11.011	15.8616	11.2816	0.735425	0.989447	0.491063	0.234855	0.623349	0.394771
-99.439	-68.2989	5.74521	4.57163	0.471842	-102.088	-79.6515	24.664	180.811	15.4006	0.399097	3.9477	0.0910704	0.656441	0.00503462	0.844328	0.964464	0.418869
-87.231	-25.8293	5.98637	6.20355	0.54604	-92.3429	-74.5378	37.6288	108.02	11.385	27.084	3.58653	0.386852	0.435396	0.967206	0.189931	0.0445732	0.239665
-56.9294	-87.7475	1.84571	2.70703	0.720397	-100.332	-116.539	38.5737	108.149	3.41441	21.7863	18.5314	0.742524	0.145403	0.741617	0.60409	0.0477056	0.649419
-18.1064	-106.337	2.60876	3.03678	0.589105	-96.3765	-27.7473	15.6444	145.782	10.9915	26.262	7.8246	0.0205003	0.288522	0.879394	0.853305	0.731486	0.93792
-64.2486	-21.1989	3.79025	0.780785	0.982539	-105.421	-114.454	21.3059	160.384	1.17817	9.529	17.4714	0.900005	0.383523	0.214396	0.262031	0.856905	0.604791
-83.0436	-15.9051	1.89324	6.21811	0.132167	-104.816	-49.7519	17.2669	104.876	7.15001	23.3049	13.6783	0.40576	0.647994	0.662261	0.198986	0.762793	0.494406
-10.6869	-40.0764	1.49659	4.23582	0.166605	-116.621	-35.6225	10.3754	174.248	13.7378	17.2464	4.81666	0.337423	0.981316	0.0425196	0.525062	0.942897	0.467241
-11.7121	-7.446	3.40562	5.81431	0.851392	-105.988	-19.0457	15.9209	174.86	16.4589	19.9597	2.84991	0.401182	0.321537	0.319959	0.136906	0.510923	0.984495
-37.5406	-47.5439	6.15328	6.22897	0.891972	-117.623	-84.0601	22.5367	139.064	14.3316	5.64092	5.06632	0.993181	0.486433	0.98975	0.629662	0.870705	0.10483
-8.66434	-71.1573	6.12888	2.11243	0.893159	-103.731	-46.6087	18.2835	187.486	13.6632	19.1811	18.2347	0.765358	0.381462	0.640359	0.838754	0.681665	0.932975
-25.2391	-78.6313	0.160534	2.78079	0.41629	-109.838	-24.2719	31.1318	191.392	13.298	20.6878	15.0726	0.419727	0.468739	0.102003	0.443481	0.43455	0.492283
-3.50308	-80.2171	1.17948	1.59699	0.234121	-113.889	-58.1094	33.7662	114.442	4.82255	24.3437	11.0475	0.0200077	0.890188	0.818027	0.853026	0.560979	0.447233
-75.3102	-16.7434	3.92309	3.7403	0.126042	-100.451	-39.8866	33.843	198.124	5.08344	17.9029	11.1646	0.148035	0.455987	0.26702	0.560807	0.271223	0.213409
-75.0484	-53.6964	0.871089	0.277418	0.544163	-102.756	-19.7885	17.4051	134.872	6.56866	0.458888	13.6618	0.655517	0.338055	0.0424101	0.978714	0.378771	0.942874
-105.893	-11.7097	4.53303	0.553732	0.208888	-106.73	-108.653	32.9542	109.972	16.3256	5.64124	7.9929	0.0300523	0.757357	0.86	0.420408	0.816098	0.422678
-101.25	-44.1482	1.45016	4.09478	0.679854	-111.794	-33.4309	12.4289	188.909	7.37969	11.8454	19.7294	0.0358753	0.548795	0.911211	0.626304	0.0569965	0.644498
-7.52755	-86.709	0.911051	6.23204	0.467034	-92.2402	-52.2874	16.2215	160.905	9.05637	18.6472	1.18669	0.171835	0.569194	0.431009	0.325489	0.663249	0.203424
-102.546	-85.248	6.01004	4.01372	0.204862	-114.623	-86.7978	16.1599	157.944	0.785708	24.8668	4.47985	0.680492	0.956907	0.244855	0.732501	0.453633	0.0690574
-35.5436	-38.4266	5.52499	1.66247	0.12212	-99.6664	-86.3852	11.5292	174.922	2.93455	22.027	1.07149	0.890243	0.625212	0.832755	0.884392	0.246673	0.863238
-19.2067	-111.929	4.858	0.3425	0.623664	-116.562	-107.108	37.1437	146.024	7.48569	4.79135	2.6921	0.923784	0.484601	0.496554	0.308113	0.873584	0.70606
-18.3106	-34.2569	1.82212	0.801768	0.598877	-108.443	-5.03395	39.9273	168.495	16.9097	12.9244	8.75548	0.100645	0.508538	0.637942	0.755386	0.142953	0.82844
-59.6007	-11.6596	6.27405	5.84139	0.318738	-98.653	-51.2877	26.7121	166.266	10.5336	25.0593	19.2262	0.689068	0.968237	0.798496	0.24186	0.736963	0.303062
-50.8284	-30.8454	1.82136	6.26573	0.701757	-95.5985	-60.2217	29.1314	103.985	1.72462	15.4229	6.97051	0.969965	0.59854	0.376725	0.259564	0.893957	0.57878
-22.1118	-14.3626	3.12255	1.06181	0.505983	-106.192	-7.17449	31.7887	196.844	15.1853	7.854	16.5538	0.309865	0.722716	0.278391	0.745682	0.616441	0.79429
-79.1616	-27.4568	3.94766	5.96971	0.703395	-93.5598	-111.667	24.0648	168.862	4.36872	26.1732	12.4805	0.754252	0.0964911	0.368458	0.622019	0.197188	0.344682
-1.26193	-49.152	1.46834	3.89449	0.276454	-103.654	-73.0391	18.469	187.999	11.5322	14.7345	2.0245	0.632357	0.579092	0.228688	0.480667	0.779924	0.374789
-19.0735	-111.565	4.51799	2.43218	0.935731	-92.7878	-46.9429	20.7846	189.089	19.5075	23.999	2.82406	0.829483	0.888636	0.968408	0.855017	0.0702354	0.672137
-65.4443	-12.5741	5.76408	0.690511	0.760147	-115.761	-48.3388	30.6626	187.29	10.7895	24.9289	3.19205	0.806614	0.51624	0.294778	0.613723	0.650715	0.170539
-117.137	-8.27736	1.70692	1.36018	0.660921	-115.21	-33.9867	28.8694	167.978	5.53332	19.508	5.99645	0.30219	0.945421	0.905744	0.74993	0.0891464	0.171316
-105.724	-67.1793	2.32161	3.66975	0.306453	-116.087	-84.7348	19.1068	181.608	15.0772	15.8589	14.6352	0.0115281	0.286374	0.163707	0.840878	0.0602924	0.619253
-55.1269	-83.6735	0.137358	2.55367	0.0995671	-106.746	-87.552	30.9876	187.966	9.86714	23.7793	3.24655	0.10821	0.454825	0.331877	0.407927	0.868666	0.580602
-88.8346	-31.9024	3.32919	5.88964	0.183113	-108.241	-103.106	13.0142	125.309	16.2014	15.6984	14.7838	0.346704	0.731192	0.579031	0.201501	0.0620256	0.963735
-1.84456	-35.1601	5.57942	3.80895	0.871139	-103.383	-13.8964	33.3261	170.331	5.64063	18.9335	18.9747	0.747178	0.0193556	0.11602	0.678209	0.487334	0.798493
-94.781	-22.7246	2.1256	0.109997	0.0814152	-104.885	-102.173	15.6158	142.917	18.3458	3.83328	4.60959	0.00599721	0.511799	0.124772	0.0482398	0.731237	0.87584
-93.9274	-4.73975	1.91415	3.8145	0.500702	-110.929	-44.8464	25.8869	159.353	12.2825	21.0625	11.0951	0.359463	0.364308	0.548863	0.813954	0.252649	0.400347
-13.9989	-93.563	4.28962	2.45936	0.228548	-119.831	-92.9346	29.6269	150.138	7.41283	19.989	5.92907	0.554961	0.32809	0.188723	0.121169	0.588281	0.395258
-53.7478	-114.163	4.32817	2.9301	0.841647	-96.3801	-112.91	34.0351	194.205	3.51894	23.5047	16.4555	0.0951757	0.761383	0.526524	0.195299	0.802574	0.748123
-81.434	-55.754	5.55394	2.41131	0.374101	-119.671	-80.7446	31.5902	161.151	6.80799	19.2788	5.52222	0.781548	0.216385	0.476946	0.161301	0.925926	0.228586
-35.9923	-88.4163	2.51455	1.4105	0.870543	-112.45	-3.72588	29.3278	152.011	15.5601	19.9329	17.2896	0.589681	0.827312	0.909602	0.964462	0.481217	0.622003
-95.4025	-65.946	2.33133	4.15186	0.366149	-90.2082	-31.1696	13.6239	183.441	12.7182	10.8918	10.695	0.829758	0.884573	0.193888	0.0964845	0.412513	0.726033
-7.91252	-27.8031	3.68565	1.10114	0.734424	-96.6037	-90.073	22.4843	174.177	1.49678	21.5703	0.735879	0.745919	0.116599	0.783422	0.482256	0.109052	0.103411
-8.26177	-48.1768	3.65995	3.49033	0.976319	-118.421	-97.8774	17.5244	174.894	19.3039	0.169757	11.213	0.700832	0.106959	0.891109	0.0309925	0.524962	0.451362
-111.386	-25.1167	3.26371	2.5968	0.324404	-91.1678	-41.3458	16.9375	188.493	10.9503	11.2287	8.02532	0.598859	0.0524684	0.515016	0.562393	0.136223	0.0725098
-106.608	-3.57399	1.01606	1.16941	0.28509	-110.245	-28.0614	25.054	142.713	12.9037	8.05562	1.25352	0.886816	0.639754	0.107603	0.448801	0.993328	0.252591
-53.7084	-106.691	3.23884	4.54163	0.235542	-107.3	-33.5604	20.8145	188.453	14.1577	8.36353	16.5259	0.114818	0.882919	0.225313	0.431678	0.16004	0.907377
-57.5624	-46.3493	2.61211	5.39658	0.635486	-109.321	-92.0507	16.7603	111.066	11.2546	16.6345	18.0393	0.634438	0.776836	0.0144588	0.919872	0.236151	0.76837
-68.3134	-52.4161	5.08218	3.25793	0.233331	-91.53	-113.723	35.673	127.971	15.1246	9.22909	4.63444	0.613527	0.710973	0.614862	0.906036	0.0860404	0.716185
-14.941	-46.6764	3.11689	0.920985	0.768399	-109.126	-47.9079	36.7167	116.118	7.51955	22.0735	4.49981	0.400391	0.875472	0.596885	0.975814	0.763803	0.320026
-35.008	-11.7264	1.95888	5.13926	0.135876	-116.142	-65.5528	27.5883	186.659	17.3692	14.5099	18.4878	0.13509	0.790168	0.343218	0.84698	0.355631	0.736731
-38.0094	-37.5368	1.81283	6.00125	0.548091	-118.473	-0.566148	33.8254	178.983	16.2923	6.8473	15.6826	0.939522	0.504262	0.621867	0.0682829	0.795242	0.0218269
-15.3458	-2.54964	3.61747	2.65351	0.732956	-98.4049	-78.07	16.8373	109.712	10.1774	11.5914	11.4041	0.613562	0.561897	0.404628	0.238721	0.831908	0.0763264
-71.2509	-115.129	0.653493	1.50282	0.65263	-115.29	-54.0042	32.8822	163.564	13.7565	29.3826	12.8662	0.216618	0.993098	0.975932	0.85797	0.902081	0.342576
-25.5692	-10.7182	3.91493	5.41413	0.109952	-114.767	-18.9013	31.4972	131.084	13.625	17.6365	16.8689	0.237482	0.447509	0.823343	0.809013	0.779695	0.899205
-7.59039	-51.6736	1.67831	0.940557	0.618937	-93.6906	-62.4855	17.3809	177.925	5.71432	17.0991	2.68637	0.311583	0.119634	0.648016	0.269058	0.932317	0.981161
-101.236	-72.2936	1.74128	4.48383	0.0367471	-116.191	-58.3271	39.5546	155.017	0.720567	26.7123	19.8048	0.453999	0.416526	0.491357	0.790027	0.233063	0.0616643
-61.9215	-69.5554	1.59663	0.621609	0.92741	-114.958	-27.5631	18.6498	185.553	5.87026	11.5608	2.05895	0.225465	0.117741	0.755106	0.72978	0.164708	0.367719
-112.117	-53.2374	0.830052	3.09245	0.459075	-112.911	-10.6541	16.7429	192.272	1.67406	3.30365	10.8267	0.202125	0.914281	0.966678	0.932032	0.101031	0.795383
-42.2108	-3.89552	3.98524	3.74968	0.988536	-108.563	-4.96124	20.5874	140.772	2.04107	2.41705	1.12206	0.704348	0.897082	0.666066	0.48311	0.873871	0.110789
-6.22114	-15.6134	1.25121	2.47214	0.511543	-100.151	-56.6323	26.9856	132.61	2.12539	23.1795	8.24274	0.146767	0.526446	0.0320361	0.942828	0.915348	0.377363
-106.882	-113.625	2.37864	5.11399	0.06845	-93.4576	-28.0155	35.9691	109.74	8.98766	27.7392	1.26377	0.0611609	0.794135	0.146506	0.730441	0.683855	0.843328
-23.8548	-118.521	4.74878	5.32935	0.435427	-106.453	-80.7525	30.8459	181.631	12.4327	8.21609	1.12239	0.780349	0.0840584	0.644653	0.477864	0.240104	0.949167
-109.38	-54.3792	3.26039	2.42734	0.741504	-119.085	-107.698	36.3312	123.511	6.41355	1.64932	12.1458	0.257161	0.308094	0.464428	0.0704875	0.767288	0.471173
-119.347	-17.2138	2.86769	5.60023	0.630076	-99.7844	-2.87344	32.1846	149.36	7.99299	16.0235	14.2052	0.705652	0.941127	0.591586	0.161254	0.501744	0.519769
-76.9951	-10.6777	2.79651	4.24657	0.865004	-110.96	-75.851	27.9818	171.206	2.62056	29.6241	12.5768	0.676232	0.089988	0.222624	0.260617	0.704242	0.676355
-110.667	-26.164	5.06334	3.71866	0.327161	-97.5551	-114.603	11.8006	166.732	1.20822	13.7685	5.67839	0.705204	0.846434	0.995763	0.152792	0.093169	0.903317
-0.361467	-61.696	0.265162	4.62363	0.847616	-109.867	-66.5662	27.3363	161.58	7.84775	9.54993	15.7262	0.648998	0.854492	0.359246	0.963407	0.722571	0.424814
-78.634	-46.262	2.35296	2.83563	0.729133	-108.563	-60.6296	13.625	175.47	6.15877	5.67412	1.95414	0.579453	0.0369461	0.397971	0.560755	0.733055	0.479749
-27.4088	-1.43133	4.1141	1.03148	0.0475007	-117.688	-63.6399	30.6253	109.22	16.2308	21.4559	2.60307	0.949663	0.124509	0.0590573	0.928339	0.963923	0.563361
-114.579	-29.0726	2.15598	2.22376	0.815318	-96.3065	-102.406	18.0193	131.32	13.7386	6.29073	7.69564	0.548395	0.409887	0.203882	0.0184801	0.507554	0.127266
-53.3104	-19.6397	2.63253	5.89925	0.306129	-96.6924	-94.1254	14.268	128.017	12.4141	11.2382	1.74334	0.234115	0.18297	0.608846	0.36683	0.478045	0.498033
-112.236	-16.9275	2.90236	3.95788	0.654746	-111.875	-10.3854	21.9377	188.72	2.8418	6.76778	12.1021	0.67485	0.422277	0.748601	0.798363	0.564131	0.452248
-103.902	-108.339	3.71038	4.74768	0.571873	-118.862	-3.62775	12.7068	125.422	7.10242	13.9643	12.224	0.996074	0.625116	0.342447	0.00410774	0.753122	0.130627
-19.9307	-43.668	0.610696	5.31294	0.130074	-116.883	-24.929	32.1791	185.89	8.99708	12.7805	7.36096	0.0491795	0.345897	0.362496	0.846991	0.324267	0.623004
-83.5229	-82.7805	2.14169	0.498937	0.572427	-99.3984	-6.1677	28.4758	184.075	15.5325	14.8109	5.12016	0.347243	0.088238	0.889744	0.420806	0.399692	0.874621
-15.4316	-59.0328	5.96438	0.351314	0.146609	-108.287	-100.47	34.1884	171.275	3.44031	19.4269	17.8134	0.101415	0.941362	0.703784	0.671093	0.154153	0.810034
-30.2004	-45.814	5.79085	4.55133	0.385127	-111.961	-4.47688	12.2524	185.399	16.4037	22.2715	2.90249	0.0798003	0.829408	0.358901	0.984091	0.731138	0.243543
-20.1506	-47.9917	4.23746	3.3422	0.767524	-113.025	-104.232	31.0614	177.529	19.7946	9.97021	2.60099	0.981853	0.865568	0.892156	0.890147	0.343906	0.656251
-65.0945	-88.726	4.31847	5.20266	0.998337	-103.707	-74.0565	12.7704	109.57	11.9477	16.9404	13.8621	0.131446	0.759997	0.841405	0.877008	0.246405	0.538608
-40.6638	-50.9014	1.93248	6.16161	0.20509	-102.938	-72.3636	16.1995	132.941	6.95002	28.1433	10.1615	0.970754	0.610536	0.374923	0.275395	0.853308	0.300085
-89.8554	-97.8992	5.68232	2.36176	0.2814	-99.3651	-37.7146	12.8534	170.003	4.05816	13.0654	5.78458	0.108773	0.533623	0.384556	0.341034	0.643747	0.491854
-7.51283	-38.1882	1.8056	3.24229	0.670972	-108.164	-12.7396	12.3427	180.401	18.9902	17.2061	14.61	0.534658	0.519395	0.487575	0.369023	0.191447	0.467173
-38.1916	-99.3581	5.04734	4.24206	0.0387571	-95.9069	-118.702	25.6735	127.995	17.5797	6.32159	11.0471	0.177501	0.178812	0.684944	0.916597	0.866222	0.00479327
-42.3177	-55.0203	0.638109	4.06718	0.872121	-90.6716	-24.4697	28.0327	100.269	0.745564	11.0648	8.4715	0.892448	0.740011	0.864302	0.742446	0.0563134	0.340914
-24.2782	-17.9118	1.48826	1.14374	0.485883	-110.518	-106.23	27.6637	158.902	6.20912	7.461	16.4119	0.378056	0.291019	0.533867	0.682744	0.630438	0.729185
-31.1329	-11.5289	2.35122	1.63597	0.699736	-102.273	-61.2978	29.2188	132.223	10.6465	24.0573	7.09535	0.810448	0.00264046	0.331475	0.851407	0.724415	0.962353
-99.351	-8.10294	4.41088	4.676	0.0524	-109.413	-45.3976	12.3288	173.023	7.63849	8.70957	16.8178	0.681764	0.310907	0.0523891	0.925957	0.877029	0.982155
-73.2053	-14.2284	6.25097	1.09616	0.910035	-110.233	-28.0153	11.564	169.174	2.42181	6.59919	14.8242	0.177285	0.803096	0.842106	0.902889	0.456769	0.689598
-40.8856	-102.24	1.74352	1.48312	0.205949	-107.76	-66.9422	38.4539	118.341	16.2067	23.9601	16.836	0.468346	0.438406	0.494501	0.0336891	0.425968	0.429451
-100.516	-80.215	2.34666	6.23648	0.990987	-90.1218	-63.554	23.745	137.21	6.78168	7.07553	19.8077	0.51718	0.31058	0.844297	0.136277	0.248676	0.281958
-56.4106	-12.3335	1.79858	0.125781	0.454824	-91.5767	-54.0545	15.4669	180.791	1.70842	7.01882	11.7932	0.0652469	0.721436	0.0687052	0.63616	0.938439	0.496358
-43.198	-55.0022	5.46687	4.6962	0.714734	-118.161	-3.15124	17.8405	199.992	0.500173	3.4493	12.4623	0.96049	0.241283	0.332585	0.679313	0.916536	0.00654263
-48.603	-65.315	0.208628	3.66746	0.978057	-119.893	-18.3818	36.9924	197.259	11.8067	15.1835	13.6276	0.970123	0.218361	0.660304	0.102147	0.110271	0.15315
-80.6524	-7.68675	5.21543	4.45195	0.580358	-112.809	-28.9086	24.7896	185.446	14.638	29.7404	2.7869	0.900632	0.277948	0.910952	0.552846	0.592516	0.647499
-57.6583	-47.2183	2.31572	3.93811	0.427359	-118.533	-108.162	26.8065	126.804	12.0849	18.5392	4.18554	0.0478389	0.525708	0.628109	0.535079	0.235831	0.690564
-76.9905	-29.8921	3.10805	2.7393	0.567602	-110.538	-119.678	29.9093	143.314	2.13877	15.5425	4.18328	0.274041	0.585887	0.461953	0.849959	0.74493	0.364969
-79.3401	-9.86683	3.78808	4.82325	0.216706	-111.612	-45.9786	20.8041	152.789	16.352	17.9059	7.19302	0.706043	0.804493	0.739703	0.404105	0.830537	0.000249252
-115.947	-97.8043	3.44749	6.04787	0.696656	-93.7298	-35.9241	32.1394	111.729	2.29724	12.0082	3.44107	0.70788	0.564773	0.0596084	0.448882	0.272503	0.770437
-119.556	-119.211	0.251813	1.55522	0.610203	-106.864	-24.2944	31.2508	120.975	14.4997	19.0939	1.80036	0.68679	0.656406	0.622172	0.603832	0.697024	0.512875
-104.835	-51.9778	6.06792	2.46421	0.919049	-101.417	-28.0109	18.4087	157.657	2.15288	23.2397	0.742807	0.0122358	0.735921	0.514312	0.196178	0.725553	0.629243
-75.3116	-72.7818	1.77659	0.962626	0.302394	-111.095	-112.034	27.2792	106.646	17.6002	21.3965	19.7649	0.138444	0.221444	0.94786	0.917458	0.36893	0.563114
-118.041	-44.3769	2.36206	2.60135	0.10069	-99.9535	-100.992	19.41	179.23	6.42347	24.4522	13.1397	0.748026	3.66078e-05	0.877858	0.0573918	0.642086	0.560062
-17.5343	-82.2125	1.98107	6.15327	0.354606	-92.0028	-94.3477	11.1915	147.989	13.0206	26.389	0.795463	0.223017	0.748069	0.31322	0.704494	0.0157044	0.276608
-78.7808	-85.2977	5.50864	1.99307	0.504039	-114.885	-111.316	37.7149	123.858	6.88471	25.5454	7.53428	0.14115	0.752643	0.917019	0.049766	0.152394	0.928924
-78.7909	-5.14736	2.80574	2.32804	0.114638	-93.7262	-33.0248	39.0606	149.046	8.13438	26.1384	14.6041	0.883108	0.867056	0.164397	0.991979	0.381561	0.872673
-90.5143	-51.7776	2.19114	3.0515	0.180277	-93.0426	-47.1609	30.531	108.091	10.3789	25.2446	12.3866	0.732345	0.476598	0.639721	0.295065	0.0503507	0.491801
-94.6864	-64.7036	2.42807	5.78923	0.02033	-93.5043	-81.6929	37.752	104.259	16.8659	26.4438	8.7521	0.503384	0.0615832	0.156091	0.231279	0.459028	0.539854
-16.7318	-11.6187	1.43282	4.0797	0.239207	-116.901	-49.2362	30.32	157.645	19.3715	1.33501	8.59477	0.0895157	0.339911	0.637116	0.312071	0.239075	0.448976
-18.2201	-29.7793	3.11681	5.57655	0.539691	-113.284	-25.3188	17.1256	136.788	11.0376	24.0182	12.0222	0.202474	0.514952	0.632847	0.547057	0.289659	0.448516
-23.9614	-104.977	2.94275	3.14451	0.212675	-93.7701	-62.2548	22.0835	135.816	7.65939	25.8429	5.71258	0.444435	0.590552	0.784125	0.715404	0.702177	0.40815
-105.56	-113.253	4.53354	3.48853	0.278648	-107.16	-78.6557	24.2823	141.739	2.78265	11.9017	8.52294	0.983229	0.409404	0.0900382	0.47923	0.799482	0.828448
-105.168	-30.7475	0.752586	6.08021	0.275785	-92.1291	-54.3813	21.1753	114.493	10.9713	8.27036	3.12606	0.253834	0.173531	0.520113	0.891423	0.138629	0.648919
-68.8331	-48.2845	2.90454	1.80482	0.0190191	-91.3979	-83.6814	18.1038	114.463	7.63637	11.6087	15.8042	0.646393	0.0267667	0.336538	0.291818	0.760275	0.431012
-39.4593	-28.5135	3.57962	1.70184	0.151133	-106.559	-5.53222	16.5201	199.716	0.720971	8.90994	15.2235	0.488844	0.41599	0.296288	0.356128	0.107426	0.997641
-113.388	-110.863	2.752	4.89118	0.863681	-119.764	-41.9473	27.2654	133.661	0.44407	10.9477	13.2185	0.327262	0.929118	0.735411	0.355874	0.688458	0.0447801
-110.626	-29.2574	5.50362	6.03667	0.197239	-93.632	-95.5018	10.6911	132.309	18.7866	29.7842	13.7915	0.93606	0.435964	0.319821	0.141862	0.0268308	0.501661
-16.5674	-101.059	2.73045	3.27686	0.162206	-112.847	-11.1509	25.5063	189.665	6.6582	2.10901	5.39179	0.0971253	0.443748	0.414375	0.387825	0.0594154	0.7702
-52.8851	-109.46	0.965228	3.40334	0.0527116	-100.523	-10.7522	29.0841	134.895	11.8251	28.4944	1.12423	0.679819	0.123088	0.96009	0.679303	0.615543	0.343929
-44.0057	-3.56109	1.42992	2.43468	0.869943	-93.3479	-116.139	34.7591	161.009	9.54553	25.3295	17.5597	0.858442	0.967447	0.369542	0.497312	0.96401	0.68867
-82.3181	-73.5569	1.31059	4.95425	0.0833157	-99.0973	-11.4973	30.0883	189.903	9.79769	23.0731	15.7674	0.524279	0.128405	0.607615	0.499283	0.716294	0.0894998
-103.122	-95.5174	5.83991	1.03026	0.722612	-118.63	-53.3573	27.5969	110.778	6.33237	24.3411	7.43736	0.347273	0.126403	0.59423	0.12807	0.764243	0.74187
-48.4013	-52.1569	3.92153	3.38018	0.758111	-95.1727	-87.6727	32.9805	112.528	14.707	6.514	19.0477	0.8581	0.0814988	0.950449	0.979036	0.18109	0.531687
-71.7154	-106.685	0.56206	5.69248	0.0437833	-101.236	-3.0778	20.1797	144.759	4.39945	21.0728	12.1669	0.52672	0.356078	0.158621	0.641693	0.152517	0.707916
-19.7871	-28.3437	3.88088	0.88876	0.867309	-105.795	-36.5504	11.8507	112.769	10.1651	12.7307	12.313	0.937079	0.313926	0.11415	0.930723	0.0318764	0.314138
-87.0155	-85.3263	0.730926	1.05358	0.815088	-97.176	-18.5988	14.3575	114.473	15.6393	20.8881	19.1388	0.0181766	0.894967	0.15377	0.499245	0.351013	0.0961294
-48.374	-68.4522	4.61434	0.243135	0.577201	-91.4167	-3.51192	36.6941	115.361	4.43905	25.947	2.9723	0.282532	0.520583	0.972114	0.19109	0.161993	0.00741805
-65.0848	-16.8177	0.911398	2.90732	0.0478525	-92.5764	-84.0109	12.8674	171.695	19.2195	4.94834	16.416	0.374679	0.699012	0.126429	0.511272	0.0955088	0.983988
-19.4356	-36.9951	6.26176	4.55966	0.152537	-94.2276	-36.9267	16.3236	194.614	2.54877	9.95005	7.94049	0.390209	0.459079	0.0534447	0.530747	0.91453	0.273032
-84.6317	-24.1617	2.4986	2.10193	0.0447362	-113.41	-26.5141	26.1316	148.466	10.5157	18.6749	2.95873	0.405994	0.476252	0.503358	0.518505	0.210264	0.863588
-106.564	-12.2925	1.55256	4.70227	0.694101	-96.4969	-106.802	32.013	187.142	16.5816	0.654368	7.03331	0.822951	0.0117051	0.228239	0.801121	0.0353426	0.461722
-61.1218	-28.7619	5.25616	5.15703	0.812399	-99.7799	-117.908	15.5438	161.311	2.81557	21.2914	11.274	0.748393	0.372453	0.882216	0.103501	0.473013	0.0377784
-40.8731	-111.848	4.24338	2.82603	0.956242	-101.6	-84.487	26.0097	184.142	17.674	2.30645	18.3437	0.432548	0.580307	0.438784	0.579832	0.799758	0.656853
-92.4185	-104.771	4.70305	2.72768	0.735633	-113.589	-96.4239	30.6344	121.793	16.1385	9.17689	12.2281	0.449827	0.69225	0.339558	0.624237	0.4327	0.378496
-106.936	-27.9264	5.56312	3.39724	0.469141	-94.2835	-62.689	26.0042	124.006	9.73548	28.0438	16.3043	0.21531	0.849727	0.25912	0.463236	0.996291	0.600289
-47.0926	-33.0785	4.35022	0.298552	0.705843	-115.269	-118.566	26.3435	159.356	13.547	17.064	19.4114	0.297643	0.663111	0.195708	0.886293	0.973664	0.309804
-97.1914	-49.2229	0.996566	5.85948	0.832411	-96.1227	-67.9131	14.5949	167.98	3.94725	16.5514	11.0427	0.972886	0.41508	0.495411	0.0353523	0.525231	0.14672
-41.385	-111.549	5.66554	0.110876	0.220895	-100.701	-109.741	18.6461	175.051	17.2765	1.60174	2.10144	0.595979	0.0283224	0.195592	0.0803071	0.105418	0.259675
-101.239	-47.9835	1.00143	4.95159	0.693543	-114.746	-108.423	34.663	122.895	10.9048	8.58179	2.30415	0.320491	0.332665	0.987517	0.876681	0.940226	0.167169
-22.1601	-24.1354	3.05373	6.05613	0.373698	-95.3626	-77.5022	18.1356	122.592	19.2482	12.1815	4.09724	0.943444	0.282342	0.588722	0.790097	0.520844	0.825253
-117.691	-4.36766	1.43559	1.34983	0.0427651	-106.64	-45.8912	20.8904	109.829	17.485	28.285	3.80048	0.20999	0.658169	0.303128	0.659697	0.567931	0.519977
-104.693	-19.919	2.77225	5.75236	0.971079	-114.184	-93.4186	35.8806	143.896	6.3605	24.3042	18.4892	0.881156	0.779129	0.0372473	0.824612	0.746109	0.889079
-105.989	-65.2555	0.28186	6.28285	0.780987	-99.7574	-9.05571	39.0464	146.661	7.07034	27.4644	14.2535	0.281501	0.0489207	0.19676	0.529336	0.299725	0.574407
-59.9052	-101.346	3.66922	4.13181	0.822065	-115.215	-69.9685	13.4978	104.997	1.2272	14.6606	18.4454	0.914286	0.49636	0.143905	0.894916	0.985286	0.962003
-77.1486	-44.7166	3.60145	3.48609	0.806621	-102.39	-66.0393	10.4417	186.566	13.692	0.531738	18.1007	0.595097	0.928582	0.293301	0.819066	0.226171	0.904244
-86.5495	-86.4289	1.8686	1.55053	0.332017	-109.527	-49.483	10.5834	119.565	9.22086	23.3058	13.5549	0.0517533	0.678701	0.401057	0.752619	0.79605	0.665155
-110.714	-0.963509	5.71914	1.26909	0.0271728	-118.568	-53.6231	28.6804	100.549	0.611672	12.5763	6.64061	0.101527	0.246416	0.833334	0.266738	0.66029	0.169435
-30.7225	-94.0426	2.06432	5.65728	0.710837	-93.835	-42.4073	27.635	118.865	4.54607	26.4389	1.8843	0.849688	0.727459	0.333911	0.574949	0.981792	0.510907
-31.4349	-98.1545	4.08422	4.79167	0.250686	-106.356	-60.9389	37.0498	170.667	13.0031	15.8622	12.4391	0.514088	0.145716	0.0754624	0.52781	0.213924	0.285397
-18.858	-35.0817	5.97295	6.01506	0.465349	-94.4992	-6.59783	17.1611	137.349	12.1659	12.4722	14.8808	0.283638	0.416831	0.121533	0.822808	0.98316	0.973928
-80.6022	-93.0948	3.57392	0.576243	0.949992	-111.2	-82.7229	27.6948	100.922	14.5013	26.0828	4.81924	0.0832411	0.880191	0.104961	0.510225	0.225128	0.532945
-66.7018	-105.898	3.19844	2.27266	0.580644	-94.8765	-53.7256	24.4968	117.85	0.764139	5.03864	15.7684	0.536307	0.171531	0.392978	0.104849	0.693537	0.636543
-73.4047	-68.192	2.77405	2.11232	0.498188	-113.973	-39.0349	38.6155	138.797	13.2505	18.0645	11.2651	0.00919506	0.139909	0.74676	0.53273	0.895689	0.648823
-0.948586	-35.8824	5.26367	2.73831	0.857767	-90.8636	-21.3964	30.4317	142.829	13.3043	22.7473	5.26004	0.293701	0.955496	0.851547	0.0860644	0.199334	0.775745
-40.4031	-95.861	4.89897	1.24168	0.0729233	-112.903	-100.963	36.6586	166.124	19.4192	20.7119	14.601	0.38626	0.152467	0.174695	0.956573	0.336538	0.692146
-68.4421	-76.0799	0.590578	2.79459	0.138872	-109.991	-28.1263	28.5064	169.631	7.97789	22.2605	16.5237	0.279774	0.170441	0.260662	0.142259	0.0359271	0.261229
-87.7443	-34.0605	5.83602	3.11974	0.590875	-102.918	-119.427	35.4046	132.574	11.5647	7.19339	4.76189	0.916657	0.635896	0.00779878	0.715949	0.532656	0.587234
-119.549	-81.1089	4.82414	5.05223	0.226785	-115.301	-61.9272	26.6768	127.627	1.06858	11.5268	13.1351	0.0424372	0.962718	0.370701	0.44394	0.80608	0.878914
-29.1436	-72.6431	2.38626	3.30687	0.628026	-117.015	-90.971	13.1412	135.787	9.59503	6.22744	3.95655	0.957597	0.160258	0.79706	0.261179	0.370322	0.164965
-111.217	-69.2742	6.2303	4.32621	0.535402	-91.1203	-34.5749	18.1119	151.936	8.11374	10.4295	18.6011	0.676814	0.887622	0.582947	0.858072	0.843362	0.978817
-16.6621	-27.2031	3.59172	0.196924	0.238369	-107.295	-91.4975	10.8223	150.828	11.1837	18.5223	11.5871	0.222594	0.0836543	0.670303	0.862872	0.693217	0.130921
-83.6927	-58.2555	4.91386	0.204012	0.293622	-91.32	-47.0505	18.3804	177.473	0.854624	14.0847	9.77212	0.491581	0.898456	0.993865	0.878745	0.849497	0.85817
-49.9787	-50.6635	6.11368	1.51274	0.46828	-94.478	-3.01995	27.4474	149.868	3.72938	9.47131	5.13982	0.833183	0.55843	0.672851	0.0983667	0.916217	0.733285
-104.696	-10.5264	5.76465	0.0685406	0.117968	-95.6115	-48.3515	22.6488	106.033	15.1821	17.0199	12.0288	0.319477	0.899212	0.312455	0.503561	0.876353	0.085427
-12.7726	-40.1198	5.48062	4.03456	0.0502579	-99.8443	-37.3496	29.8509	111.056	6.15528	1.25528	16.5118	0.698638	0.86088	0.592027	0.232139	0.0530208	0.744215
-10.9381	-60.9011	3.26281	4.12827	0.435188	-94.662	-80.6049	33.9292	102.839	15.5725	28.8066	5.36041	0.85687	0.763456	0.827053	0.750264	0.0972709	0.861238
-33.815	-81.913	5.90947	4.15687	0.445416	-94.8753	-50.0538	24.5764	154.833	17.6778	27.1245	10.373	0.56431	0.159907	0.32214	0.121278	0.920179	0.22152
-94.0098	-86.5512	0.999577	4.82528	0.906009	-116.417	-97.216	17.619	153.832	1.91044	22.817	17.2547	0.92272	0.33223	0.16308	0.00757244	0.584777	0.675029
-91.0737	-103.559	4.87424	5.35441	0.428723	-111.3	-10.0056	36.6627	117.624	16.7294	11.8511	4.11947	0.522301	0.0704656	0.733226	0.0673185	0.656124	0.853546
-0.0319728	-11.7071	2.96725	0.742698	0.922763	-109.344	-62.3698	33.9369	181.235	3.87626	14.6117	13.8645	0.825786	0.220207	0.629165	0.213348	0.899562	0.188859
-21.6371	-34.1807	0.594348	4.68783	0.0612101	-106.046	-70.6113	37.4683	193.882	15.5182	28.5135	8.69313	0.379736	0.687858	0.524107	0.70526	0.727687	0.0950426
-42.2895	-42.9536	4.6493	2.77617	0.267548	-101.965	-79.9234	31.6953	149.982	6.1232	18.6191	10.9031	0.422693	0.118441	0.177798	0.0761167	0.0225394	0.0288534
-104.827	-86.4143	2.77003	3.04462	0.299815	-100.254	-70.6976	18.3828	194.998	3.56336	6.86972	16.8156	0.708741	0.941273	0.492731	0.873548	0.746105	0.850928
-16.7073	-93.3911	3.95102	4.26917	0.910179	-119.857	-96.9106	31.4429	154.339	16.1333	4.03306	14.6644	0.925497	0.433479	0.62469	0.396965	0.695116	0.315371
-62.3878	-98.8261	0.377655	1.98831	0.59036	-95.2132	-17.3733	13.3053	154.951	11.3962	19.3646	5.04068	0.378091	0.804969	0.418803	0.140305	0.43147	0.553989
-10.0175	-53.0051	5.25134	1.7553	0.516463	-94.9416	-16.3176	13.7982	146.631	15.5241	25.4123	7.17696	0.00169508	0.565733	0.0787371	0.220527	0.989455	0.706983
-117.952	-116.738	4.82948	5.98287	0.881986	-92.7291	-34.1463	23.4205	171.252	12.1473	7.66135	4.15505	0.461568	0.418984	0.555613	0.0997214	0.164161	0.458793
-100.014	-29.9114	5.37613	4.5193	0.0143183	-106.086	-91.6732	21.7202	191.909	11.9786	26.8768	17.8145	0.926701	0.9556	0.142224	0.429478	0.413797	0.881314
-63.6084	-29.8402	2.20709	0.809158	0.58368	-112.948	-3.22331	17.3121	189.387	17.8457	21.9578	13.2706	0.0396593	0.886879	0.00950314	0.417568	0.689632	0.257467
-4.25055	-16.2405	3.04438	0.113847	0.753792	-113.05	-81.6296	28.9921	160.265	14.0326	13.5587	15.604	0.881356	0.429583	0.345018	0.717636	0.72539	0.104709
-110.475	-9.06928	4.54653	1.5063	0.682161	-92.67	-9.03193	27.6863	176.281	6.20286	17.9283	11.1219	0.70234	0.303484	0.382364	0.423841	0.976049	0.836887
-68.1074	-21.0951	4.76675	6.27449	0.603449	-108.565	-87.8515	13.6715	105.371	4.09747	12.7263	13.8615	0.772227	0.390468	0.700126	0.244735	0.694779	0.97531
-18.2207	-81.0976	4.62341	4.53347	0.171496	-106.239	-12.2999	34.9461	159.028	2.44019	15.4227	18.2767	0.750194	0.754152	0.664168	0.0803527	0.200215	0.841032
-94.4038	-36.7828	0.506829	6.03394	0.943086	-116.698	-73.1882	29.6039	157.043	9.45167	8.75635	9.62751	0.897557	0.257786	0.076817	0.89072	0.28411	0.728625
-64.4469	-103.266	0.160752	4.65935	0.673015	-104.471	-25.4782	16.3449	104.771	0.172256	3.98913	0.0103105	0.563403	0.0722421	0.334182	0.174392	0.268285	0.846154
-35.3826	-15.1498	2.49528	1.13574	0.67993	-111.87	-9.26942	23.193	169.067	10.6348	25.0306	19.5555	0.371546	0.405376	0.00331109	0.634218	0.20568	0.270184
-108.072	-64.0756	0.803734	0.38312	0.742029	-110.511	-81.4683	36.7182	188.649	6.59039	2.59401	8.47061	0.676224	0.213412	0.407869	0.394587	0.393972	0.115602
-22.1822	-63.4339	3.38875	1.64722	0.352551	-100.633	-14.508	39.3209	122.117	2.88377	4.25236	16.015	0.49297	0.128624	0.779406	0.50309	0.327145	0.0348671
-5.71137	-116.981	4.58471	6.27358	0.734687	-96.2905	-4.10612	14.605	163.108	3.71147	3.36948	13.9274	0.224921	0.567984	0.695346	0.121096	0.778977	0.54151
-113.887	-67.8889	2.00379	3.53904	0.082892	-99.3461	-34.3687	11.2545	161.407	11.1066	17.6204	8.1339	0.154192	0.503365	0.357108	0.481428	0.640575	0.23581
-24.0755	-42.7451	3.75691	3.88803	0.619382	-110.805	-19.6737	19.6494	154.959	6.10992	15.4061	7.23679	0.209184	0.236867	0.830952	0.771571	0.68585	0.274992
-93.4101	-15.0833	4.6012	6.11897	0.64984	-93.394	-69.4061	19.0011	178.326	6.22289	25.8822	2.06317	0.276166	0.287225	0.510942	0.192476	0.398971	0.912853
-15.913	-72.7005	1.55058	0.619065	0.851923	-114.367	-50.9225	21.0575	181.198	10.8559	19.6086	15.2943	0.041398	0.0727862	0.925017	0.756438	0.465539	0.798252
-112.513	-54.2422	2.02947	0.806676	0.968099	-118.236	-53.0755	24.798	197.372	15.9913	17.5694	9.34824	0.0994813	0.972387	0.629423	0.561987	0.891609	0.0107825
-58.9404	-24.101	2.53987	1.22296	0.405742	-113.316	-22.2978	24.5899	167.89	19.9424	18.8855	8.26923	0.913627	0.181342	0.781346	0.541773	0.726933	0.425521
-100.273	-10.3074	1.23952	5.22681	0.142712	-99.2919	-45.9583	14.1586	180.055	7.77894	29.2231	15.2546	0.208345	0.882242	0.607973	0.00150165	0.510203	0.202197
-28.0314	-82.0505	4.55351	6.26607	0.611614	-114.12	-75.7965	15.4022	141.413	11.7075	2.5068	4.09873	0.05029	0.464266	0.650295	0.0968581	0.650152	0.484831
-21.2056	-78.0002	2.33186	1.15986	0.234138	-90.1686	-77.4976	28.9007	132.308	12.1075	11.2316	17.8153	0.928311	0.785017	0.207355	0.61008	0.27515	0.109749
-82.2951	-99.4054	2.34813	4.98649	0.102342	-111.634	-12.5289	39.3581	145.104	19.9496	15.8785	15.8637	0.969554	0.173736	0.270043	0.0558125	0.0925475	0.67126
-72.3476	-85.9589	5.60048	5.96976	0.976598	-97.2805	-98.2949	30.2636	120.793	16.2238	16.3434	16.0599	0.908368	0.137854	0.782004	0.740947	0.439741	0.876426
-25.5905	-6.07834	3.51808	4.18761	0.57205	-105.312	-90.9635	11.3158	158.96	1.74942	5.09038	4.38228	0.813323	0.504079	0.242099	0.176115	0.912224	0.0250588
-100.744	-27.9952	4.27184	4.15734	0.464407	-118.26	-44.8617	26.0121	165.689	15.0432	21.2059	5.30544	0.528813	0.0512435	0.175332	0.0295173	0.244348	0.206966
-103.536	-40.4191	0.303949	0.888792	0.915261	-91.2252	-91.7188	37.2688	180.799	4.73751	6.94837	7.8115	0.47122	0.920592	0.695937	0.0341597	0.268726	0.191546
-42.3593	-37.6886	2.7988	5.12398	0.284321	-100.125	-91.6662	16.4533	182.864	15.2966	17.0716	9.8032	0.106309	0.365545	0.100911	0.429156	0.726633	0.220234
-102.2	-110.814	0.120518	1.4782	0.932649	-103.09	-72.3075	31.4679	165.451	1.9847	20.6976	5.49289	0.534428	0.767643	0.763267	0.179294	0.619892	0.331931
-47.6528	-44.1281	1.15918	1.91551	0.520394	-95.2974	-23.4995	22.962	103.065	6.29803	8.8161	5.66693	0.582569	0.566363	0.311312	0.302754	0.52182	0.941662
-61.1339	-76.2624	2.17139	2.02122	0.815615	-108.727	-11.5818	20.7411	185.653	15.6488	11.8877	18.3707	0.916184	0.676168	0.475477	0.273971	0.793061	0.337451
-99.4353	-19.0471	1.16847	1.98642	0.776078	-105.2	-0.499401	21.5846	160.581	18.6171	5.49715	9.40069	0.427893	0.0828618	0.950997	0.832063	0.390491	0.116198
-46.3055	-65.2264	4.4957	2.66359	0.677258	-105.227	-70.9994	39.61	139.717	0.185138	25.4415	17.2813	0.241194	0.736254	0.3225	0.173024	0.136586	0.296708
-77.6263	-2.17069	2.83866	2.35525	0.317687	-94.2244	-119.135	38.9859	180.68	11.0472	12.3897	3.15677	0.122477	0.857528	0.263156	0.572194	0.678469	0.0208697
-53.4906	-57.9624	0.618426	1.80458	0.320679	-102.3	-101.681	32.4081	139.095	4.81861	12.519	18.4457	0.777265	0.930598	0.963623	0.294016	0.11296	0.68587
-76.6366	-56.0303	0.706559	0.348123	0.161852	-118.776	-57.1265	32.0811	183.529	7.63059	17.7481	6.3216	0.0369021	0.729075	0.464395	0.760731	0.513172	0.415335
-49.3835	-95.2448	0.075082	1.39567	0.402826	-113.495	-36.1165	26.3326	101.413	9.96691	17.5073	15.5953	0.572496	0.980751	0.889347	0.990474	0.553358	0.584084
-79.2861	-67.3259	1.26094	0.16043	0.335458	-90.0992	-95.9875	18.0377	193.337	4.04609	23.4831	2.43769	0.142438	0.0801354	0.729289	0.549051	0.874185	0.305561
-93.9826	-34.2791	1.03907	4.58376	0.850318	-108.692	-20.9503	20.6174	151.644	15.7759	22.1579	3.96749	0.613244	0.773849	0.408404	0.010987	0.82621	0.288052
-2.92945	-78.5943	2.19585	1.72779	0.0664429	-110.588	-75.9845	36.6654	176.612	1.44166	9.95292	8.52025	0.46479	0.564631	0.595004	0.250436	0.184407	0.685149
-91.6903	-20.005	2.42956	4.93746	0.511828	-102.087	-17.8708	10.9391	131.759	18.4112	5.85686	13.8681	0.377399	0.140014	0.81076	0.186928	0.746935	0.547248
-70.4281	-62.7909	0.576803	4.89458	0.264147	-97.9602	-112.718	38.5286	194.631	14.7657	14.5572	10.3744	0.0177345	0.0906873	0.632158	0.470482	0.073407	0.439959
-90.1593	-49.2636	6.03874	1.39363	0.337444	-105.137	-98.5692	13.3212	145.199	6.71831	5.09206	18.7168	0.407238	0.0317825	0.576059	0.964604	0.84011	0.706753
-20.5284	-71.9741	4.24711	4.94838	0.216071	-114.994	-19.4683	23.7569	187.355	7.33839	12.0443	3.34408	0.448674	0.293445	0.749816	0.429454	0.71862	0.206541
-0.945024	-72.1357	1.3199	3.74558	0.916756	-92.9968	-10.1636	11.8756	157.273	8.49855	26.9114	13.0529	0.375687	0.818147	0.349024	0.116464	0.249297	0.908886
-99.8427	-112.802	2.03703	6.15739	0.652399	-107.04	-45.0017	22.0886	133.358	0.764191	21.8365	8.48447	0.177899	0.325496	0.975752	0.189872	0.716402	0.154111
-44.6589	-77.7249	6.0497	2.79526	0.489951	-100.055	-106.739	18.1733	159.744	3.90489	6.77544	12.5775	0.259591	0.798187	0.336656	0.219574	0.786987	0.832367
-79.1548	-61.9075	3.93309	1.82711	0.818082	-115.003	-2.8882	19.4389	104.967	0.841606	6.41066	13.1188	0.224168	0.341164	0.93004	0.475697	0.511729	0.984879
-0.575213	-1.0616	2.44645	1.79391	0.201841	-100.502	-23.9051	15.884	123.958	10.4709	16.9499	6.3774	0.362383	0.713448	0.14778	0.526435	0.276838	0.780441
-85.9915	-98.2154	2.65237	3.32893	0.867374	-102.558	-26.1989	19.5831	147.833	18.499	1.199	13.7014	0.405652	0.770889	0.689686	0.0521263	0.943571	0.856972
-94.8456	-54.0428	0.953199	0.377015	0.472008	-117.673	-49.8155	21.4202	171.469	19.228	13.0826	18.7897	0.940852	0.947301	0.63574	0.436926	0.852074	0.0355049
-21.4767	-86.161	0.165859	0.401509	0.991815	-109.855	-41.9229	20.4107	176.192	17.364	2.30043	9.33712	0.632888	0.434494	0.588967	0.274336	0.43417	0.106258
-86.3088	-32.0743	1.22875	4.49078	0.420941	-104.342	-56.116	22.402	170.025	6.83769	3.92925	4.74982	0.498142	0.878671	0.75733	0.303035	0.00203862	0.362123
-105.784	-85.0424	0.154642	1.15201	0.963981	-100.706	-12.5678	22.8688	121.337	14.9285	0.0142673	11.7671	0.270259	0.855459	0.451255	0.748198	0.233945	0.71165
-72.3764	-46.4987	0.973786	0.475074	0.665242	-98.9872	-33.2049	27.7077	176.967	16.2729	9.22639	13.7127	0.866497	0.71526	0.965313	0.0457588	0.483155	0.488185
-106.195	-4.42102	5.76998	3.99993	0.598998	-102.43	-90.7905	39.5582	143.688	5.32955	5.60842	12.4267	0.0225799	0.146555	0.937242	0.0420252	0.543807	0.306908
-35.6474	-5.86593	4.37467	4.92617	0.893411	-106.814	-93.899	37.2044	167.81	17.0149	19.3005	17.5448	0.741184	0.522237	0.175519	0.275454	0.228102	0.712205
-25.8276	-107.169	4.94827	1.82666	0.320148	-119.451	-63.9145	31.5565	114.917	10.9677	4.978	3.22752	0.844538	0.806586	0.620673	0.62074	0.239262	0.654126
-107.681	-93.8207	4.63815	6.21855	0.268359	-99.653	-51.897	27.6835	134.339	13.1927	10.5857	2.75781	0.912448	0.845234	0.922797	0.018358	0.632928	0.318787
-11.3585	-32.7382	3.66161	2.26029	0.893506	-111.056	-38.1741	34.7172	123.174	3.22566	6.2817	7.66913	0.287332	0.993619	0.088887	0.201621	0.21582	0.133733
-69.1652	-63.4525	5.18662	3.31397	0.0886957	-92.1766	-57.3204	32.8723	180.499	0.0892822	0.848892	19.5367	0.406636	0.00154552	0.413085	0.615191	0.266297	0.898548
-34.1616	-28.043	4.71563	5.5638	0.879426	-95.86	-24.1805	32.556	103.879	11.0732	22.9995	10.9538	0.453767	0.188973	0.903456	0.356235	0.0313544	0.874996
-106.183	-98.9245	4.78698	0.77294	0.604433	-91.2693	-52.4062	22.7775	101.448	2.22832	23.5294	3.35288	0.487249	0.338424	0.745772	0.514883	0.293059	0.8091
-102.337	-87.4898	4.3442	4.16655	0.948375	-94.1898	-100.97	27.024	131.49	2.25855	17.781	3.61736	0.532464	0.901805	0.8292	0.869002	0.252759	0.414345
-93.1962	-107.885	1.04591	3.25952	0.103686	-109.811	-110.134	24.4479	199.287	16.2618	10.5785	15.5187	0.0961787	0.182592	0.902992	0.904037	0.218616	0.344342
-44.1875	-9.53424	4.51998	0.548013	0.272143	-112.078	-90.2849	22.3606	147.405	17.8432	28.1607	6.92851	0.130777	0.269278	0.86047	0.74406	0.334835	0.641814
-106.091	-82.5839	5.80112	0.790735	0.806089	-93.2788	-83.272	29.3512	110.971	0.567628	2.52551	11.1556	0.80463	0.237706	0.80235	0.0774579	0.0461086	0.376614
-26.1229	-93.1412	0.785668	5.95741	0.394865	-93.9937	-19.8291	13.8655	141.15	10.3903	28.2911	14.0036	0.683502	0.426779	0.861315	0.536845	0.529256	0.711169
-119.312	-119.015	2.70525	5.8046	0.811473	-118.823	-115.667	32.714	193.134	16.0291	18.5268	7.02798	0.354744	0.367045	0.178101	0.55309	0.781127	0.094533
-43.2632	-118.789	6.10847	0.208525	0.279547	-104.367	-36.3322	39.6154	194.418	4.51021	19.7827	19.2624	0.813419	0.353212	0.554514	0.190279	0.875031	0.595011
-73.493	-71.5622	4.15777	4.75606	0.998658	-104.178	-106.046	22.2537	172.254	18.6641	26.4326	18.9569	0.549954	0.801468	0.241992	0.280783	0.98428	0.580304
-6.59728	-80.1989	1.47619	3.44332	0.509318	-118.687	-98.1511	28.0731	183.458	13.0735	18.5415	13.4791	0.338422	0.372127	0.425449	0.644349	0.302223	0.401938
-38.9676	-109.722	0.466922	0.215379	0.700295	-90.2952	-2.18334	35.894	116.363	18.4414	17.5006	10.4064	0.850724	0.833312	0.934489	0.263094	0.386781	0.506149
-95.8708	-83.5568	1.55084	1.20613	0.36525	-107.268	-70.7271	19.7275	163.039	11.9036	3.41638	6.22638	0.446363	0.326425	0.746432	0.995458	0.98216	0.184922
-91.7526	-111.49	1.70242	1.8093	0.614616	-104.648	-6.53847	13.8555	180.971	15.226	12.091	7.4474	0.4375	0.248922	0.482721	0.154822	0.779955	0.501198
-62.2043	-90.5058	1.84982	0.865525	0.0131457	-108.413	-98.0124	15.2922	172.866	1.52383	6.05125	10.3384	0.326994	0.417454	0.975303	0.640268	0.0606752	0.744924
-102.264	-45.1645	0.163967	0.479963	0.0666925	-102.099	-62.0237	14.3424	118.35	12.6608	16.4379	6.89512	0.546522	0.990887	0.551905	0.725977	0.886889	0.694724
-87.1048	-4.30479	4.75763	4.08363	0.253594	-119.278	-62.8272	19.9355	104.204	3.63657	6.49436	0.709012	0.518087	0.593674	0.783507	0.982745	0.482588	0.066512
-86.3619	-45.6143	3.51041	4.2251	0.589854	-108.318	-117.276	22.8601	179.518	3.25974	10.5462	14.5977	0.595834	0.114415	0.258428	0.445537	0.0809163	0.717154
-104.249	-49.0952	0.494422	5.73333	0.86926	-118.004	-17.5653	19.1807	141.415	4.23625	23.1177	3.42626	0.238559	0.0923617	0.563671	0.373727	0.685794	0.202279
-34.8608	-72.2974	4.01386	2.96377	0.28269	-93.4865	-116.572	22.0099	130.339	1.23408	21.0417	1.26659	0.429911	0.386372	0.409601	0.607802	0.666787	0.42765
-35.2582	-58.5069	0.628692	0.131234	0.0697329	-112.651	-15.0276	32.3297	108.754	3.46272	25.8407	18.1393	0.976965	0.621826	0.859012	0.00689359	0.900633	0.00795582
-13.0682	-94.0021	2.27921	5.76752	0.27627	-113.275	-68.4096	23.265	137.245	12.2354	4.49124	9.99107	0.448277	0.876868	0.781536	0.148044	0.275935	0.110569
-84.7066	-16.6827	1.275	4.89237	0.758016	-114.747	-28.1282	20.1404	154.865	10.3168	3.13394	13.6082	0.322538	0.213081	0.628764	0.173526	0.523416	0.892609
-96.1983	-32.9472	2.2776	5.00736	0.438696	-100.595	-41.423	20.8721	181.559	13.299	9.76775	15.1262	0.110145	0.0605433	0.448093	0.792984	0.844394	0.887759
-57.8415	-15.2939	4.7255	3.83552	0.72282	-106.403	-86.0956	25.9139	101.878	5.55885	28.0645	3.25962	0.627197	0.598284	0.144195	0.351516	0.693022	0.164568
-80.4433	-41.8876	1.69094	2.57036	0.690299	-100.468	-82.4548	27.341	134.183	16.2926	13.5393	0.467967	0.0837011	0.894605	0.624228	0.455935	0.721104	0.305322
-38.6141	-115.983	4.35889	5.78312	0.489902	-95.3924	-106.476	38.9399	163.72	7.09853	12.501	0.806312	0.857525	0.498847	0.641159	0.184639	0.0551221	0.840472
-97.7331	-12.5547	4.80053	1.2583	0.385846	-108.256	-15.8902	30.6482	184.659	15.3528	8.52075	8.38836	0.514199	0.382126	0.801991	0.358002	0.371711	0.305011
-93.7362	-18.304	3.95183	5.23425	0.983627	-119.994	-17.4437	34.5804	134.073	5.25381	0.600017	6.40512	0.819876	0.372565	0.324601	0.480587	0.810025	0.7448
-113.371	-10.3556	5.34098	4.10077	0.431266	-118.64	-61.3707	15.8916	175.449	8.13882	16.9682	15.7241	0.994661	0.417785	0.5821	0.85285	0.345486	0.717839
-4.09907	-45.2973	3.29704	5.40424	0.693783	-113.723	-24.2723	10.0909	186.17	17.7765	18.9111	11.7926	0.083998	0.191374	0.861193	0.160767	0.270749	0.906076
-3.35445	-3.07643	1.15277	4.55849	0.45893	-114.762	-62.6358	11.6017	110.805	10.9252	17.3285	13.8782	0.991936	0.804731	0.886897	0.435723	0.953275	0.674105
-24.4655	-72.7482	4.59466	1.39504	0.223388	-106.562	-16.1052	25.7618	196.119	7.99308	7.70598	9.5208	0.0896684	0.914471	0.343002	0.710832	0.250319	0.818714
-29.6868	-119.469	2.4619	4.69954	0.038882	-107.917	-3.10091	13.8103	138.264	0.0308647	12.133	16.7943	0.328039	0.568113	0.555482	0.723879	0.116435	0.697411
-48.6267	-25.6506	4.09689	6.1907	0.656098	-113.062	-48.3871	23.4802	197.541	4.4013	20.505	13.0234	0.109774	0.772657	0.424786	0.364619	0.179552	0.53307
-115.822	-81.3739	2.70622	2.24408	0.743751	-104.102	-33.0884	31.9207	154.532	14.0509	16.0949	5.47455	0.797273	0.937195	0.203695	0.483392	0.510015	0.253886
-77.6466	-14.7649	0.207938	5.70825	0.341217	-106.723	-11.2044	12.367	165.614	13.6481	18.5973	4.10816	0.996046	0.391351	0.611551	0.891236	0.591564	0.0345861
-38.0301	-58.9481	1.5444	5.00866	0.0425283	-111.479	-77.999	23.1829	179.515	13.3749	3.66234	19.2972	0.531051	0.87903	0.819042	0.581023	0.571825	0.997496
-63.3155	-105.339	4.62756	5.48356	0.145404	-118	-0.0656359	16.6218	110.213	8.58649	4.86349	18.5186	0.414157	0.774559	0.160695	0.995651	0.487503	0.506948
-99.352	-109.597	1.96647	4.48364	0.886307	-99.5022	-26.5971	19.1212	162.864	15.5454	25.4459	0.337327	0.413494	0.0439319	0.119314	0.0753029	0.993082	0.780721
-110.311	-72.7998	5.48641	0.883813	0.323281	-116.662	-63.5635	32.7196	136.94	0.700046	20.0388	12.1702	0.959395	0.803357	0.50427	0.18858	0.958517	0.310758
-53.5559	-98.8788	6.12586	2.4071	0.345783	-115.968	-87.5238	33.8912	127.418	17.8909	22.6855	15.1491	0.541897	0.466821	0.459806	0.55637	0.961881	0.817111
-42.7028	-49.2834	2.81139	3.97863	0.169723	-111.232	-99.168	34.567	151.023	15.1472	22.1346	4.45253	0.81159	0.0996315	0.431978	0.401503	0.0623932	0.279088
-108.177	-26.6612	5.73459	2.34439	0.0633701	-94.4715	-80.0806	23.8244	169.778	1.35467	5.9537	3.00012	0.664494	0.0502449	0.922868	0.287245	0.412026	0.693384
-90.3284	-117.297	3.72297	4.32079	0.182794	-104.272	-88.7987	20.2116	106.873	1.34146	4.50248	19.4486	0.702763	0.328701	0.675591	0.626353	0.31494	0.604507
-9.22312	-58.7071	3.71995	4.51467	0.729967	-99.3844	-18.954	24.6266	141.995	2.98949	24.2038	10.9896	0.990525	0.954923	0.133351	0.580126	0.294198	0.62255
-99.7701	-65.4404	1.26253	5.02727	0.672349	-115.639	-36.3279	25.224	129.701	19.273	13.5083	17.4505	0.277092	0.836533	0.915431	0.773891	0.890998	0.725349
-35.2296	-37.4838	6.11191	4.12239	0.732539	-116.363	-39.0066	14.2111	110.195	2.35541	20.7947	11.0275	0.465268	0.562954	0.514379	0.638178	0.987317	0.039556
-50.8825	-102.122	5.94653	4.92613	0.406411	-113.617	-40.4901	39.4461	138.973	0.972287	18.0287	18.5704	0.291829	0.227557	0.157654	0.646546	0.834593	0.919099
-1.13751	-53.8175	5.144	6.26465	0.518363	-98.9537	-102.249	14.3177	187.914	7.15932	22.141	6.69843	0.0247835	0.801224	0.812399	0.830028	0.53373	0.252658
-8.35343	-106.296	0.660157	1.78753	0.609506	-114.571	-46.9061	23.7653	127.411	0.351309	16.1389	1.30302	0.240607	0.0458002	0.317699	0.532592	0.90878	0.603168
-29.9061	-78.2654	3.04223	2.91687	0.125638	-108.052	-33.4009	36.7231	168.223	6.18428	9.51036	18.9325	0.73146	0.678825	0.18136	0.309109	0.628759	0.443154
-114.322	-45.0537	2.50936	4.74374	0.897483	-119.759	-6.00795	23.4395	144.21	7.42509	1.55001	1.91667	0.583219	0.0685758	0.889091	0.709838	0.922967	0.0682323
-20.2291	-115.181	6.13989	0.294953	0.741083	-112.675	-67.0413	20.4499	143.834	10.7049	18.587	12.5716	0.707166	0.89732	0.294565	0.468713	0.601438	0.0991862
-16.0773	-22.4542	3.38287	3.21406	0.980408	-95.251	-51.3872	12.1527	129.214	9.85222	22.3489	6.53873	0.725812	0.582912	0.431363	0.617489	0.561959	0.111364
-117.264	-86.4887	1.00232	5.65034	0.258165	-112.02	-59.1584	32.1479	126.425	3.55324	2.33036	2.11206	0.434879	0.762056	0.362827	0.492784	0.322515	0.806228
-41.6836	-18.0774	0.677578	2.7459	0.74559	-97.8646	-7.2947	29.0495	158.658	12.0819	19.6017	16.734	0.528899	0.845445	0.01732	0.48105	0.605706	0.145922
-35.2378	-90.0151	1.00318	0.181398	0.530834	-91.9434	-110.799	21.9369	128.2	11.7595	9.11801	17.533	0.141751	0.565511	0.588449	0.712912	0.883739	0.322843
-40.9744	-79.2175	3.84553	2.49146	0.213178	-113.058	-20.2347	13.0035	166.375	6.05786	18.5876	19.0085	0.365763	0.232843	0.703714	0.155883	0.253057	0.396249
-22.5304	-65.0073	1.66561	0.76018	0.240091	-98.0757	-46.2943	19.9076	132.006	13.6664	15.118	5.89815	0.649712	0.552784	0.0939061	0.131256	0.860867	0.0368742
-109.871	-64.025	4.56716	0.775432	0.666434	-114.449	-109.841	24.6366	103.34	17.5368	16.8144	4.79752	0.159797	0.238833	0.357245	0.999662	0.290672	0.852234
-12.3688	-42.5403	2.34472	2.52351	0.898311	-91.7485	-12.0966	20.3057	156.183	7.32657	3.20521	10.8569	0.242203	0.602302	0.743518	0.263971	0.329408	0.742871
-33.9888	-97.194	1.90198	0.940551	0.442649	-108.746	-14.8363	21.9936	142.604	9.9265	6.65845	12.9072	0.486478	0.893637	0.56007	0.0896317	0.769693	0.137593
-29.3162	-54.9508	3.65221	0.595474	0.0788447	-117.817	-102.667	26.6999	152.581	2.36116	0.89538	4.79366	0.703962	0.940694	0.264247	0.184788	0.353639	0.425788
-99.8857	-76.0111	0.0667582	1.72039	0.212995	-90.0281	-4.2824	12.5786	164.071	4.66664	16.7773	12.383	0.343565	0.824421	0.112575	0.624495	0.776149	0.0226669
-35.3012	-111.677	6.25056	0.981468	0.497742	-117.999	-49.3946	20.0324	136.665	12.1232	14.6504	5.49914	0.841409	0.240158	0.504791	0.667914	0.534545	0.301831
-106.556	-13.4866	2.53517	6.26498	0.250504	-97.5978	-67.0564	10.7312	103.626	14.7905	12.2838	19.9248	0.749257	0.493666	0.944029	0.604042	0.565111	0.481998
-47.6258	-33.7191	3.69371	0.947387	0.471035	-109.855	-79.151	32.6429	145.079	12.6246	3.20884	14.509	0.801104	0.146512	0.902788	0.0695257	0.562073	0.561824
-23.9593	-20.5869	1.93138	2.9856	0.287384	-116.856	-70.3249	25.857	119.813	1.79264	24.405	16.1775	0.830924	0.413973	0.362856	0.00862055	0.584443	0.619249
-118.132	-1.98101	2.64684	3.90187	0.897837	-104.299	-68.6699	18.0974	195.825	18.6791	22.7257	9.30252	0.134227	0.928783	0.32049	0.0619401	0.660213	0.955193
-6.4761	-62.7422	5.36547	2.91258	0.63439	-105.596	-98.166	25.4396	150.985	14.8182	23.5695	6.13275	0.845141	0.802279	0.462897	0.807255	0.394149	0.510965
-28.8596	-99.5664	2.58402	4.94625	0.0136387	-109.245	-81.5175	12.7618	113.936	4.81206	26.7841	0.859374	0.885261	0.464253	0.11182	0.93707	0.378781	0.401765
-29.2005	-59.3838	0.343601	1.74632	0.947131	-107.852	-104.738	38.2955	120.31	19.2313	10.2325	4.16396	0.569133	0.740516	0.884207	0.596931	0.550618	0.70074
-0.756806	-97.371	2.55755	2.65704	0.371139	-104.286	-86.9373	16.2185	117.632	12.7186	19.7947	12.2285	0.662369	0.298015	0.737019	0.334863	0.152718	0.207668
-47.2181	-56.8019	4.04032	0.841881	0.857847	-95.5683	-76.7003	31.4367	148.2	12.8993	4.84179	6.86937	0.00433068	0.24996	0.924585	0.388163	0.82122	0.16234
-116.37	-51.4847	6.1184	0.400655	0.542728	-118.712	-25.7921	11.4479	186.248	12.3003	14.918	0.172544	0.721061	0.705485	0.146881	0.531133	0.989889	0.112705
-118.092	-28.7317	1.7017	2.65237	0.447888	-102.432	-32.9811	21.7458	163.487	18.8932	16.9187	5.99072	0.495798	0.157889	0.62237	0.687589	0.142281	0.133419
-112.256	-106.856	2.93674	1.9169	0.339669	-115.217	-66.2844	18.2415	127.111	5.30096	26.7028	11.0375	0.436797	0.605301	0.403173	0.00859688	0.159153	0.343803
-19.861	-60.8163	5.22687	5.09514	0.707539	-92.5199	-21.2804	13.406	176.442	6.35452	15.9363	18.4875	0.0793885	0.270948	0.618354	0.994099	0.774913	0.785172
-53.6531	-74.7171	4.17017	5.80162	0.724449	-100.583	-44.0026	12.6416	131.295	18.4004	28.5664	6.8083	0.884178	0.303087	0.845449	0.260808	0.714875	0.653063
-80.9822	-23.5906	5.84233	0.74821	0.813012	-114.99	-95.7006	27.4716	138.966	11.7473	1.23267	2.56022	0.931928	0.81689	0.989905	0.343428	0.00466706	0.219708
-18.6237	-118.228	3.84841	3.34147	0.278498	-100.251	-30.8383	16.2195	101.83	1.03064	5.24729	18.2706	0.443297	0.40203	0.173882	0.576397	0.0623483	0.406442
-33.2905	-65.0042	0.806939	2.75934	0.558522	-100.439	-75.1397	27.7484	188.764	4.39439	14.3048	2.51195	0.0319508	0.109241	0.433775	0.118944	0.640609	0.868216
-76.2814	-62.423	1.70971	0.887671	0.163486	-94.271	-8.36441	39.7245	188.617	13.548	27.3168	19.7515	0.235123	0.0425637	0.199187	0.723754	0.354117	0.478346
-46.2702	-28.48	3.47331	5.67156	0.318944	-90.4237	-8.09971	31.1018	199.27	15.3136	11.8592	17.1165	0.141032	0.0224082	0.267948	0.404964	0.0936582	0.952443
-36.8841	-47.7957	4.32849	4.13425	0.80514	-108.263	-10.4177	14.9938	142.153	8.03017	2.93474	5.82014	0.990501	0.206159	0.988633	0.756267	0.154562	0.587128
-86.9876	-88.2526	3.95974	1.49159	0.889294	-109.167	-86.4113	13.1517	176.842	0.797471	14.696	19.6718	0.561109	0.594602	0.544979	0.628091	0.251089	0.177742
-84.4623	-119.163	1.61385	0.365802	0.981196	-114.418	-43.327	24.5455	189.49	14.1492	0.0294322	6.95099	0.226216	0.750536	0.0491618	0.665056	0.505073	0.158364
-86.1009	-50.572	3.84539	3.56372	0.158184	-112.227	-75.2378	35.3393	142.174	0.509547	29.7753	18.2126	0.349564	0.303633	0.37972	0.41198	0.976765	0.938544
-60.6304	-13.616	0.652226	4.00982	0.556903	-97.7154	-22.726	38.416	117.115	17.9019	7.3078	18.005	0.312339	0.0220793	0.00656929	0.798781	0.50316	0.513902
-114.878	-117.6	3.5816	2.84821	0.840605	-115.183	-32.4421	37.5032	191.896	18.0875	13.4011	2.15847	0.363372	0.622373	0.941353	0.769372	0.748723	0.433263
-109.352	-19.4706	6.22368	4.9482	0.0131491	-94.6533	-22.2418	24.1187	116.72	6.779	15.1628	14.5012	0.74476	0.359845	0.415095	0.0729648	0.439153	0.0392947
-76.8064	-2.49321	3.67122	2.83823	0.984092	-93.5787	-66.1138	32.7095	173.023	0.0979538	2.06123	2.29276	0.876181	0.609342	0.0146351	0.732734	0.715954	0.166482
-111.07	-20.7753	2.13996	5.23959	0.305448	-101.081	-49.0251	29.6167	146.571	10.6965	2.02755	11.0609	0.794112	0.391226	0.80386	0.332161	0.0684355	0.449542
-48.1303	-84.7479	6.04111	2.98482	0.941734	-119.087	-27.7664	15.3688	115.672	13.4609	5.17576	7.24281	0.287561	0.511238	0.238618	0.238769	0.489136	0.456474
-100.327	-3.97286	5.96634	0.888907	0.927054	-118.111	-115.07	39.1978	120.527	17.4384	5.55178	12.7341	0.415251	0.806232	0.297842	0.534552	0.985228	0.706625
-70.6918	-90.9856	1.34153	0.683961	0.836968	-103.206	-87.0051	17.013	119.311	2.99722	1.57258	10.4495	0.774166	0.313615	0.988182	0.603099	0.0643897	0.939617
-32.5271	-82.5512	6.12321	5.23002	0.613507	-116.176	-30.84	24.9899	192.367	13.4895	7.86704	18.6182	0.469571	0.752532	0.27708	0.742568	0.483969	0.997551
-50.8182	-40.9719	2.13763	0.290793	0.941185	-118.241	-112.952	24.7477	148.955	13.258	6.77558	4.30866	0.149044	0.613389	0.114453	0.63595	0.919563	0.996288
-101.747	-45.6636	3.95765	4.44827	0.109709	-110.409	-98.899	38.0857	190.398	0.880497	10.9794	15.9601	0.217886	0.793402	0.372869	0.42909	0.958094	0.714451
-55.8597	-50.7306	6.28216	2.92873	0.976564	-94.7622	-102.616	36.8822	176.936	5.84639	13.0875	12.8485	0.0457773	0.350751	0.278304	0.221123	0.517614	0.771768
-3.36705	-69.3311	5.34168	5.01945	0.0389427	-107.453	-75.7316	17.1586	102.772	16.6172	16.6734	2.62724	0.625022	0.700695	0.292587	0.0129188	0.169802	0.90353
-117.647	-12.2566	1.4377	1.89551	0.543483	-101.607	-76.0976	18.2803	138.51	19.4924	7.61203	6.29763	0.672572	0.436132	0.735982	0.531479	0.58421	0.00445224
-117.285	-9.67709	4.26215	3.497	0.681293	-106.188	-87.92	17.6511	187.118	3.79892	0.533436	1.41399	0.162434	0.517872	0.0182016	0.32876	0.615357	0.57943
-99.4411	-71.9335	5.51137	5.56632	0.324514	-98.6623	-8.53389	36.4808	154.391	14.7236	24.1529	13.7347	0.536859	0.542531	0.0253507	0.488405	0.160829	0.938514
-2.98376	-88.9476	0.570309	1.43228	0.979725	-100.61	-92.5895	29.8859	194.438	0.288728	1.71048	4.27903	0.490213	0.988568	0.0171358	0.782351	0.326775	0.163792
-95.5664	-36.3863	4.51035	0.0810348	0.80427	-103.22	-100.555	29.7653	190.446	5.39912	15.7065	17.7082	0.269153	0.946363	0.234042	0.413459	0.143647	0.506335
-30.9353	-81.9308	3.78767	3.3109	0.769519	-118.599	-109.355	34.9813	141.221	7.84857	8.7841	0.499096	0.778164	0.448547	0.0178056	0.592068	0.467268	0.431372
-35.3491	-101.402	1.05173	0.55935	0.242781	-97.4489	-99.9098	26.6378	114.547	11.2913	26.3687	14.6108	0.229995	0.214432	0.465108	0.394618	0.510784	0.279254
-118.376	-55.0551	1.67137	5.98191	0.0807854	-94.6675	-3.15159	18.7271	160.692	3.35472	23.8109	9.18407	0.463867	0.537161	0.615127	0.485087	0.0275921	0.781303
-62.0066	-48.0567	4.41505	5.80031	0.945699	-107.244	-17.7321	37.9402	168.346	6.04263	23.6533	4.15746	0.418643	0.55478	0.0769684	0.649029	0.310581	0.99018
-77.7872	-95.2555	0.610995	3.77662	0.435162	-95.2149	-79.9298	24.4612	112.662	11.8348	7.67561	18.5882	0.177007	0.540709	0.742522	0.88832	0.144237	0.377407
-4.68307	-21.3861	2.71303	5.92462	0.840564	-105.222	-67.7946	17.8829	168.27	2.81476	27.5793	4.85216	0.128502	0.865291	0.29757	0.921002	0.860022	0.498664
-56.776	-2.53842	4.71985	2.14902	0.88267	-112.474	-86.2704	30.8996	128.074	13.617	13.8148	3.12973	0.490953	0.613517	0.435945	0.473912	0.450356	0.464012
-24.2936	-87.078	3.88559	5.27278	0.349893	-107.826	-97.377	25.9116	117.484	11.1437	11.9684	1.58266	0.0818243	0.142262	0.625415	0.145063	0.318593	0.274713
-118.293	-67.0926	0.749172	0.561997	0.892826	-102.15	-71.2943	10.1513	149.508	9.18597	28.1339	19.6858	0.773161	0.353659	0.848967	0.591824	0.177389	0.347178
-5.43624	-28.943	4.39298	5.6129	0.205592	-94.1718	-10.0281	20.8638	192.913	0.0784372	5.3516	12.5252	0.108696	0.212769	0.929306	0.45531	0.225859	0.948399
-25.9677	-57.6032	4.2467	6.13748	0.886378	-100.745	-30.6316	16.9706	162.175	19.6859	12.7702	19.4747	0.976889	0.885813	0.023063	0.692348	0.760336	0.230617
-110.729	-116.563	3.15886	3.15666	0.0967789	-114.805	-4.50061	21.0293	128.858	8.9612	25.0421	17.5908	0.315794	0.239528	0.144732	0.740684	0.0449355	0.429662
-9.26657	-91.057	3.17003	1.85232	0.932381	-96.5426	-44.8392	19.1378	115.67	0.619472	24.3326	14.1502	0.0191655	0.300675	0.530727	0.0301861	0.370097	0.920077
-68.4952	-54.6432	3.26695	4.91596	0.0601141	-101.403	-30.4295	17.7225	126.999	2.28618	6.49331	3.07412	0.705368	0.649429	0.731173	0.893134	0.788116	0.978775
-35.0016	-5.32417	5.81929	0.480041	0.283094	-106.46	-67.224	39.5949	113.382	5.14635	3.03257	10.3028	0.855528	0.619266	0.546579	0.232278	0.795765	0.449312
-7.09106	-68.5227	4.15182	5.90953	0.18668	-116.85	-96.8432	32.3983	182.001	0.757741	29.778	5.90055	0.664366	0.707441	0.779835	0.00291854	0.244371	0.0930898
-37.1972	-72.0034	4.22793	6.24329	0.946591	-108.362	-18.699	17.3621	194.139	10.7736	24.9722	5.9885	0.801652	0.966822	0.712343	0.302691	0.968055	0.0674316
-50.1681	-112.413	3.56594	4.79677	0.663004	-105.931	-66.8171	19.6469	116.476	1.98629	23.104	12.4873	0.0634975	0.627959	0.543991	0.334522	0.437904	0.487688
-71.5708	-64.9534	2.11848	0.136409	0.138416	-96.4357	-53.7616	26.0104	119.016	9.64551	3.27173	19.4624	0.164244	0.48166	0.13164	0.0490819	0.8202	0.0208252
-50.7282	-41.5925	0.761819	0.012723	0.81575	-90.4847	-97.7152	32.1022	192.568	5.46151	27.8494	11.9322	0.0950719	0.544185	0.274721	0.428972	0.442976	0.190648
-60.1925	-16.9127	4.22931	1.87337	0.370806	-96.6763	-6.59735	35.4546	124.02	10.8232	19.5013	2.88438	0.507442	0.626066	0.535688	0.00557501	0.74043	0.55198
-13.4712	-31.9479	2.19103	4.70141	0.333165	-111.89	-38.4799	35.9974	175.944	2.64427	18.2004	9.09957	0.74279	0.0597522	0.0302903	0.938851	0.123398	0.870096
-53.6551	-84.4565	1.57676	6.072	0.807139	-97.1027	-92.8946	12.6393	158.178	5.0729	27.8573	11.5794	0.360055	0.908136	0.612672	0.156242	0.0909968	0.643113
-103.276	-2.32313	5.04603	5.63825	0.405274	-103.744	-58.2417	14.301	110.752	7.37214	4.64657	6.31937	0.933108	0.622519	0.168109	0.113459	0.508833	0.047957
-95.6926	-88.5005	1.01687	0.972679	0.245307	-111.789	-39.1813	29.8947	168.12	8.94428	18.3864	4.80949	0.871821	0.203194	0.398717	0.760419	0.13015	0.611481
-4.41303	-113.526	3.50524	0.592623	0.656656	-91.1985	-87.4483	22.8396	102.243	17.2269	0.274561	12.1983	0.397975	0.418302	0.230618	0.974596	0.741861	0.14215
-68.8668	-9.2228	5.83067	3.05142	0.668458	-118.132	-45.0355	39.6695	196.663	0.580799	5.89032	15.104	0.34638	0.412867	0.692174	0.839633	0.829966	0.615379
-59.9923	-25.3539	2.01867	5.37022	0.810854	-99.6128	-64.5226	20.7434	196.344	18.4481	1.61213	3.98078	0.360688	0.184311	0.830051	0.814959	0.698599	0.271099
-13.7333	-22.1674	0.776592	3.43246	0.329835	-99.3503	-118.659	10.2461	189.747	18.3642	9.62112	3.66424	0.662938	0.875064	0.353046	0.674743	0.237768	0.52936
-90.2951	-27.5192	2.01517	6.01789	0.884017	-101.557	-100.303	11.3547	156.808	5.63169	1.31909	10.6104	0.728124	0.913992	0.63949	0.420095	0.0301038	0.676061
-102.112	-73.9465	4.36425	0.0832807	0.334299	-113.767	-103.901	12.3601	151.352	3.3528	24.3946	7.09321	0.215542	0.374032	0.117254	0.771959	0.376847	0.426841
-116.794	-42.1384	3.55283	2.17407	0.549448	-104.426	-14.8256	39.5962	134.202	17.3786	23.9064	2.9539	0.335418	0.18725	0.317103	0.504373	0.831316	0.795956
-53.1071	-82.6219	6.00782	3.46138	0.582735	-116.865	-75.5146	11.26	101.733	0.450673	8.88266	5.25669	0.670146	0.122067	0.71192	0.54304	0.505939	0.0386155
-73.8439	-80.1237	4.5263	0.964523	0.893096	-113.663	-87.5201	29.0331	182.31	3.50055	12.6561	2.89832	0.686371	0.93673	0.321291	0.942423	0.459564	0.459622
-40.5661	-41.266	1.84777	2.30334	0.321688	-97.095	-25.2146	31.8503	110.891	3.41825	24.7017	4.77366	0.563625	0.140623	0.8689	0.0993344	0.273797	0.793481
-95.2382	-11.785	1.47959	4.5556	0.173047	-97.4324	-26.2594	36.9889	175.317	19.0176	21.6465	6.62005	0.0989488	0.419294	0.192467	0.750994	0.807885	0.612087
-93.0961	-119.18	2.62473	3.19201	0.018458	-101.301	-15.5044	25.4691	112.16	4.40359	18.3907	10.0939	0.883026	0.215763	0.954017	0.725594	0.65491	0.857199
-82.0964	-46.0736	6.21398	2.86255	0.673273	-93.2419	-104.876	10.3228	186.5	6.99526	15.6964	4.58976	0.307815	0.130636	0.766492	0.697512	0.85672	0.585113
-25.8201	-81.3325	0.5217	1.03697	0.198835	-90.5055	-97.2629	28.3992	146.255	6.14897	26.6497	19.7189	0.519383	0.479023	0.348129	0.786895	0.0935892	0.450661
-94.2741	-101.698	1.86214	2.981	0.67718	-111.765	-37.6157	36.4194	120.935	8.43837	27.9155	14.1966	0.0404632	0.283467	0.213733	0.62226	0.448195	0.767705
-25.2495	-54.1385	1.13887	4.14384	0.760037	-115.336	-1.93972	22.5537	173.51	9.81421	7.49908	11.0631	0.24494	0.354303	0.237646	0.549136	0.423964	0.917622
-41.9908	-67.9805	2.8513	2.66747	0.849253	-95.1691	-56.0802	34.7403	153.631	13.1441	8.74781	4.05052	0.941153	0.493771	0.486416	0.713595	0.377181	0.464802
-60.7815	-57.5737	3.62498	2.77259	0.225574	-107.381	-81.6235	31.4252	160.5	3.82731	21.1709	17.8571	0.258498	0.198261	0.518375	0.698131	0.772905	0.0968767
-34.2939	-42.137	2.78542	1.09999	0.813916	-97.0612	-13.3082	21.2934	137.503	10.7054	24.7596	9.31927	0.537149	0.691896	0.659092	0.498312	0.031871	0.558751
-37.4189	-23.3559	1.59144	1.5769	0.463967	-116.44	-87.4355	21.6838	133.917	6.27323	7.39914	15.752	0.799546	0.562789	0.951486	0.0374683	0.946803	0.345709
-102.879	-28.4587	3.14064	5.38962	0.921635	-100.099	-95.7179	29.8736	157.427	4.13331	18.8898	19.8447	0.337524	0.104947	0.881346	0.700145	0.538969	0.804685
-7.29847	-83.3652	5.18982	2.49452	0.567811	-116.159	-26.411	24.808	156.392	14.7046	29.3979	3.95388	0.77832	0.490404	0.783434	0.12607	0.125948	0.327663
-85.7392	-17.5631	4.3813	2.46279	0.868624	-95.3917	-74.8328	31.7619	188.439	4.21321	10.5785	17.4575	0.264493	0.820588	0.211266	0.723016	0.61611	0.983937
-56.8477	-55.4706	3.20301	3.36694	0.63306	-99.6898	-59.9206	27.5605	169.547	12.0563	9.08347	0.820225	0.628488	0.0295158	0.936066	0.973797	0.00252168	0.37967
-64.7103	-52.5939	5.84541	0.589852	0.516236	-90.457	-21.2295	35.2854	177.452	17.9723	16.1792	1.36297	0.612635	0.326771	0.362305	0.203125	0.447352	0.667504
-14.0038	-106.377	1.01781	0.671711	0.804685	-93.2531	-82.3758	17.3884	119.795	19.1859	20.7016	19.3514	0.124974	0.0987786	0.0214549	0.744015	0.181938	0.350242
-40.1634	-84.7881	3.51266	0.504779	0.777238	-98.7789	-66.679	17.4027	127.835	3.71043	7.1992	8.92523	0.286883	0.342883	0.750917	0.2513	0.509874	0.566013
-103.611	-29.9673	2.48925	0.359627	0.895388	-90.5802	-30.9638	23.4203	101.001	9.71562	6.37284	19.3497	0.000166282	0.861388	0.488174	0.820978	0.282139	0.689024
-31.8878	-41.891	5.28823	2.83554	0.29432	-99.9821	-64.1812	14.9432	175.6	4.55753	28.2605	4.28035	0.786116	0.903457	0.395135	0.556978	0.916648	0.691261
-11.3672	-59.7961	5.06504	4.87673	0.129784	-111.52	-28.2539	36.3991	181.515	19.189	21.7521	14.4566	0.146216	0.282954	0.432166	0.147635	0.574127	0.25107
-69.6651	-73.8281	1.02097	2.76185	0.393036	-91.0581	-6.13945	34.1736	166.041	8.49015	13.8204	8.29488	0.102829	0.617901	0.31931	0.718334	0.439947	0.22178
-25.0903	-99.2283	6.17379	1.69138	0.0850164	-97.8901	-75.3799	31.5104	123.868	18.096	15.8672	17.6219	0.474555	0.936568	0.41391	0.464702	0.537001	0.769613
-46.9224	-73.6746	3.78391	0.779026	0.129117	-109.261	-96.4342	20.772	103.956	0.0219822	17.0196	16.961	0.64319	0.841836	0.0409798	0.523951	0.261705	0.929004
-106.96	-110.835	5.36127	3.49526	0.285814	-95.5785	-14.7334	23.6183	154.213	2.83761	23.817	5.8504	0.864655	0.281067	0.775684	0.478829	0.912727	0.275931
-70.5423	-82.3757	3.36743	4.97969	0.834609	-102.4	-14.5345	18.2747	112.647	10.6314	19.5315	17.5285	0.333944	0.338035	0.718746	0.221668	0.521599	0.462366
-75.4686	-91.4462	1.68967	3.62119	0.122092	-118.533	-44.1622	25.2572	119.546	5.69358	3.5478	16.8915	0.229619	0.180985	0.163975	0.472171	0.705216	0.843681
-38.0911	-15.2857	5.38585	4.99991	0.716735	-101.773	-61.1107	39.5162	194.727	10.6192	29.4125	7.71354	0.517733	0.0984846	0.754298	0.219497	0.618847	0.152081
-88.396	-111.296	4.5326	1.47479	0.0165507	-99.4222	-10.7063	29.0131	118.997	15.6371	18.0723	15.8497	0.363704	0.613834	0.915422	0.627407	0.603502	0.557692
-91.2595	-89.9676	5.03848	4.24642	0.0111662	-115.859	-64.6164	15.0684	158.468	15.0368	29.174	7.54725	0.50873	0.374701	0.602278	0.524163	0.458657	0.606451
-90.6717	-69.4007	0.0888106	1.72729	0.545753	-113.347	-17.1465	23.733	140.907	16.0278	13.9199	10.4745	0.553946	0.381947	0.693139	0.385159	0.311357	0.988085
-0.801399	-16.6894	2.4419	4.68846	0.806524	-107.244	-101.871	33.9633	140.912	1.84643	29.6201	7.62191	0.168821	0.434407	0.160316	0.427475	0.249242	0.675702
-49.0357	-74.4236	4.78489	5.94938	0.570295	-98.3003	-15.189	13.1665	124.823	18.6674	2.51188	5.92082	0.111565	0.470028	0.925391	0.494187	0.666282	0.346944
-111.033	-91.0975	3.94975	4.82771	0.245075	-111.465	-35.0642	19.2895	191.013	3.54323	15.4272	13.3967	0.876911	0.563273	0.661732	0.0198612	0.120028	0.277795
-93.5177	-4.72793	5.3607	3.04267	0.121638	-93.6643	-54.4129	10.7048	100.827	18.3992	21.2167	1.37767	0.90587	0.603669	0.339972	0.598192	0.278457	0.820624
-85.8534	-73.1714	2.0014	3.96433	0.983503	-91.5536	-64.1922	14.0338	164.198	4.48816	7.53577	15.4106	0.861378	0.765191	0.441464	0.311363	0.618342	0.262326
-0.585183	-111.947	0.632797	5.74206	0.272605	-102.857	-68.0987	16.3717	110.497	2.70442	3.7439	10.632	0.237241	0.766974	0.574439	0.3243	0.825056	0.372172
-1.93778	-55.8066	1.88405	3.31974	0.555717	-115.292	-42.8082	36.0295	105.739	12.4372	11.4881	3.49882	0.027327	0.0444775	0.924926	0.665586	0.39551	0.42156
-106.585	-110.523	0.970224	0.519289	0.59692	-90.0599	-88.9628	19.8766	163.182	12.1813	21.7268	2.28767	0.814506	0.740022	0.810686	0.464006	0.509086	0.166376
-85.2249	-99.5304	4.81437	6.05078	0.520464	-94.2358	-81.7291	20.5218	186.967	19.1442	23.0791	16.5016	0.33877	0.383883	0.175848	0.762662	0.759224	0.015839
-93.3755	-59.6986	1.78793	1.08945	0.711705	-103.936	-95.5903	20.7382	176.295	10.4625	0.283368	12.8176	0.597366	0.776675	0.607003	0.0356075	0.908722	0.0929803
-31.0275	-85.1476	4.92644	2.39344	0.412319	-101.777	-106.43	37.6756	164.94	1.54416	11.3424	1.91579	0.453624	0.109438	0.933515	0.868862	0.693179	0.166722
-70.8274	-66.6151	0.653154	4.1371	0.828736	-112.709	-45.799	24.2067	190.547	13.4955	7.29934	0.245847	0.60816	0.0589075	0.8771	0.921915	0.376348	0.145192
-88.923	-94.8738	4.80038	2.87839	0.939091	-96.5105	-109.923	33.3236	156.168	10.4081	8.95657	16.796	0.406415	0.936482	0.469189	0.682208	0.789041	0.00390088
-80.6228	-71.5757	2.21155	2.08422	0.617099	-114.633	-20.93	29.8798	184.119	15.7938	28.7879	12.9558	0.610979	0.248199	0.841583	0.735927	0.0449996	0.144453
-115.228	-27.1297	4.6475	5.79288	0.178455	-119.796	-45.4083	21.0432	168.036	11.3127	8.6234	11.2445	0.792335	0.718852	0.34679	0.796356	0.0577682	0.434036
-32.6476	-42.8296	2.39108	0.497087	0.859211	-103.866	-12.2866	10.5545	142.447	7.24527	15.0976	14.653	0.697351	0.185809	0.46098	0.541124	0.280928	0.347776
-109.01	-94.7578	1.54823	3.96093	0.474291	-113.336	-112.345	20.0443	123.248	14.5095	16.0863	9.43464	0.96114	0.0485779	0.210855	0.224117	0.224419	0.681894
-112.52	-114.218	5.15801	0.0938097	0.0554609	-112.807	-21.0768	27.0036	162.45	19.1871	16.1511	6.62899	0.73816	0.108795	0.204577	0.371852	0.637187	0.276274
-7.84848	-46.6615	2.57714	4.5807	0.949758	-106.425	-76.4082	33.0054	101.923	8.25946	3.45828	18.1017	0.840275	0.417274	0.935139	0.482616	0.569981	0.5049
-97.1726	-25.8064	0.849686	0.775479	0.297332	-91.1583	-23.3359	17.5079	132.404	12.6347	12.0632	13.5723	0.969836	0.613953	0.267807	0.131213	0.540468	0.551504
-32.2457	-25.6992	1.11594	0.890953	0.860285	-112.866	-104.656	32.1775	148.709	9.60408	4.76086	3.88263	0.926609	0.951023	0.682357	0.199228	0.574788	0.878384
-85.4429	-87.0157	2.40657	5.38319	0.340239	-108.573	-45.1493	33.7504	177.143	3.40165	8.19742	14.5571	0.78562	0.406644	0.783686	0.0306712	0.81088	0.0406026
-30.5037	-76.3678	2.07081	3.34453	0.724619	-95.2234	-50.9304	23.2851	100.748	19.353	9.75883	19.2851	0.241694	0.423915	0.217547	0.126902	0.659318	0.040743
-93.1097	-51.7097	6.20541	0.361269	0.0965313	-102.795	-67.3547	25.9893	125.026	19.3825	4.26298	10.1591	0.820901	0.119172	0.825178	0.0164262	0.863976	0.390584
-26.9552	-77.5955	0.673571	3.938	0.418645	-98.0914	-75.3564	11.8568	194.291	2.57956	20.7322	13.9395	0.824182	0.835387	0.513298	0.831643	0.70296	0.995016
-17.282	-79.8274	0.413405	1.74258	0.381208	-116.874	-36.5972	36.536	121.444	5.9315	18.6734	16.9849	0.718238	0.100863	0.33645	0.302618	0.686191	0.359146
-56.7298	-29.9364	3.03877	1.81367	0.121991	-116.351	-104.593	24.9561	119.31	0.707061	24.9736	6.04381	0.811174	0.880346	0.215449	0.177821	0.741227	0.560056
-118.032	-57.2081	3.81611	1.81366	0.66785	-101.028	-112.351	10.1991	106.987	3.20914	24.9593	2.99098	0.352485	0.881939	0.0771874	0.290247	0.698508	0.0646453
-32.5146	-101.304	1.69828	2.25724	0.969015	-95.462	-92.759	24.8755	197.61	14.6836	9.26474	14.3909	0.891784	0.189897	0.554908	0.566048	0.233616	0.644832
-82.8727	-14.6617	0.873432	1.74162	0.947025	-96.0522	-35.0152	25.9163	172.871	1.43919	17.9019	3.6741	0.967633	0.250603	0.77961	0.873679	0.730958	0.975704
-97.6889	-40.9896	5.99731	0.890887	0.156581	-106.542	-80.7337	10.6052	177.237	5.95813	7.22508	1.87343	0.893903	0.277043	0.220148	0.713887	0.143723	0.657962
-57.7576	-1.86136	3.86746	5.32821	0.591527	-99.7477	-13.6446	23.5781	180.044	5.05837	6.55849	8.0533	0.927984	0.892929	0.938299	0.769452	0.208831	0.0834059
-41.7129	-49.7481	1.64636	0.482836	0.111346	-117.533	-79.9904	15.7948	181.352	16.6813	2.91254	2.85146	0.447447	0.734951	0.60563	0.0440903	0.328786	0.429548
-56.1409	-12.688	5.19935	3.00992	0.925944	-92.5248	-64.3505	30.2834	195.283	6.74427	10.7455	15.6536	0.306363	0.379696	0.376725	0.373696	0.769615	0.363119
-9.66799	-108.775	0.542374	0.979883	0.461146	-100.723	-85.7379	32.6579	147.051	17.4227	21.1421	6.2711	0.482855	0.329845	0.219583	0.726098	0.1777	0.372294
-113.243	-10.6997	6.19206	3.2025	0.632649	-107.479	-21.6037	33.8749	180.315	5.87683	21.292	7.80814	0.353748	0.949324	0.592341	0.0323599	0.203971	0.481978
-48.2739	-22.4576	5.41668	4.91231	0.629148	-102.163	-44.2464	30.892	175.27	1.17864	21.144	18.8876	0.237862	0.0294145	0.659345	0.0165883	0.494457	0.200477
-17.7538	-33.0508	4.44599	0.303845	0.982565	-97.9577	-74.4901	24.2099	159.14	17.6821	26.506	6.17001	0.559577	0.930969	0.872808	0.172716	0.938646	0.155957
-5.5722	-29.029	1.49428	1.38488	0.254453	-110.295	-11.3451	32.5966	144.805	2.11444	28.9164	1.57054	0.879205	0.302317	0.326782	0.569225	0.367126	0.290471
-34.6845	-34.0314	1.74942	5.65603	0.654399	-116.308	-61.1608	22.9242	146.627	19.0514	21.9246	17.1533	0.565845	0.305831	0.710604	0.863643	0.732438	0.864423
-20.0961	-16.793	3.36819	3.14108	0.392479	-114.209	-30.3205	20.288	137.868	15.7038	3.24213	11.5651	0.818882	0.870116	0.664009	0.523893	0.994327	0.482368
-25.6808	-99.2441	5.68251	2.65808	0.556122	-92.061	-38.8406	29.7648	148.167	7.71751	9.97728	17.8032	0.279121	0.00550227	0.94752	0.401015	0.0392691	0.853315
-27.4441	-111.947	5.8068	3.18556	0.92392	-112.377	-28.6621	38.7718	173.841	1.79856	9.93174	11.3632	0.0848564	0.127631	0.688318	0.195933	0.0372322	0.876355
-70.5969	-95.7704	3.00648	2.23061	0.240987	-91.7086	-73.5727	32.9539	171.858	12.1446	11.9322	12.4412	0.840174	0.295905	0.865403	0.187213	0.737131	0.449069
-64.9105	-28.8996	0.585086	6.06428	0.630658	-99.4308	-41.8375	12.0891	174.197	19.2936	29.2839	7.21165	0.0212543	0.610697	0.056875	0.59295	0.595622	0.0648014
-44.2042	-111.104	1.79794	3.08294	0.432086	-113.339	-60.4629	24.422	161.345	14.3921	8.53138	16.1733	0.0438647	0.11901	0.148232	0.331332	0.319101	0.20981
-105.683	-83.1627	1.92135	4.33662	0.799792	-92.2231	-109.948	15.5378	146.743	9.0787	7.27382	9.70329	0.870224	0.154978	0.230358	0.0561272	0.641458	0.149484
-106.798	-45.2851	2.4771	0.180665	0.357574	-118.661	-54.5087	35.1815	179.014	18.3496	24.6388	19.4046	0.182184	0.550783	0.665712	0.210657	0.939084	0.337135
-22.626	-11.8271	5.60933	1.54734	0.725966	-100.658	-42.8088	30.706	163.354	12.493	2.88281	9.16867	0.866686	0.394748	0.81374	0.630895	0.462017	0.479798
-100.99	-20.4371	5.82711	5.09101	0.520257	-102.973	-44.3319	25.6506	123.741	8.32234	2.25857	4.49661	0.0439493	0.917787	0.675655	0.355576	0.11308	0.349271
-76.5358	-16.9007	1.78593	2.75929	0.905816	-107.403	-112.998	39.1376	171.596	13.9975	9.14863	15.3805	0.352223	0.302467	0.334264	0.945202	0.17175	0.194324
-65.2496	-58.2531	0.801714	4.72743	0.331404	-119.581	-111.691	29.925	108.199	2.38791	27.6174	14.3634	0.29654	0.798359	0.576933	0.524251	0.275543	0.104239
-7.94164	-15.5871	4.45891	2.70381	0.457126	-97.4647	-76.2757	27.7184	122.518	18.3305	7.71619	7.6187	0.243211	0.481911	0.0202211	0.109839	0.163906	0.070508
-112.598	-118.874	3.67395	4.73456	0.522122	-111.175	-23.6374	22.1496	181.558	12.8617	7.12231	4.68391	0.704362	0.254613	0.685154	0.405912	0.229187	0.234273
-55.3489	-62.2476	5.72091	0.739302	0.41755	-91.0003	-28.8336	33.8544	197.036	18.8908	17.3678	12.5477	0.160483	0.838063	0.300535	0.0408144	0.663564	0.755952
-51.5603	-50.2893	4.78257	2.63913	0.61266	-104.757	-91.1471	15.6846	115.294	8.38445	15.1775	10.4079	0.0642226	0.365971	0.620108	0.709071	0.505208	0.23206
-113.91	-81.1309	0.220609	5.08222	0.231883	-113.532	-39.4575	35.1585	138.637	14.9447	15.4042	3.43498	0.481446	0.0658726	0.729622	0.0691955	0.187255	0.512899
-92.6196	-72.5253	2.69999	2.7591	0.471033	-104.179	-15.4504	11.8347	171.242	19.9996	21.0766	17.356	0.0112231	0.911527	0.366458	0.996594	0.935595	0.00291731
-72.1625	-0.66358	3.54481	3.28905	0.766079	-105.01	-15.3727	11.1882	142.936	5.31807	18.8545	4.61838	0.895772	0.429329	0.0397965	0.519926	0.116409	0.916944
-49.0439	-85.6441	0.408238	6.20283	0.468583	-104.288	-11.4657	33.9924	186.895	1.94301	23.9912	18.1402	0.0562023	0.664645	0.502396	0.626706	0.674458	0.401326
-73.6847	-61.7014	1.83505	3.92344	0.308562	-101.531	-76.9603	12.2009	189.875	11.9413	11.8763	17.8216	0.844205	0.802635	0.943731	0.0176236	0.266456	0.246881
-95.4583	-68.3593	1.75122	4.48839	0.936393	-104.331	-87.9301	24.05	173.623	2.35572	24.451	19.1521	0.447771	0.753903	0.808463	0.00790814	0.535433	0.604176
-71.1783	-69.199	6.25121	3.00893	0.214182	-92.329	-0.140463	39.5482	114.678	1.46925	1.043	17.0377	0.837022	0.656314	0.0104924	0.667034	0.330095	0.0830295
-61.4729	-109.072	5.02414	1.43813	0.680453	-113.565	-51.2321	35.859	133.247	0.429541	26.8191	3.59997	0.6408	0.951087	0.478788	0.704896	0.158903	0.690072
-96.7592	-34.6533	4.38772	0.755803	0.721404	-91.1068	-36.3834	15.2294	140.209	6.78755	9.24424	3.39518	0.726692	0.0393001	0.190251	0.619158	0.07937	0.477373
-31.5205	-50.0731	5.5087	4.77574	0.366517	-101.622	-41.7145	14.9176	126.507	19.1374	2.77724	14.667	0.439478	0.146833	0.350387	0.293906	0.194247	0.77123
-39.4328	-10.674	0.0527714	2.95896	0.172761	-100.215	-71.6428	30.9413	101.81	17.5152	9.59363	6.52673	0.362448	0.579395	0.554004	0.492868	0.192966	0.361021
-73.9937	-57.6454	3.26181	5.40864	0.525494	-95.4445	-102.801	24.6225	133.059	15.2183	13.997	5.30837	0.424279	0.426333	0.206198	0.149053	0.499325	0.961859
-13.449	-2.61554	1.86638	5.14317	0.813516	-109.845	-12.1651	33.2748	156.991	10.7897	21.99	13.3823	0.467358	0.365717	0.0112234	0.0527151	0.318183	0.239282
-67.7753	-75.3011	3.89227	4.91813	0.646287	-111.558	-89.476	22.4011	140.507	9.74923	14.2443	1.47161	0.137783	0.908893	0.0336263	0.485038	0.549135	0.790166
-108.142	-81.7569	1.92598	5.51665	0.774963	-98.4541	-18.9897	10.2625	128.034	3.40235	2.11255	15.4686	0.36195	0.561187	0.245382	0.317391	0.980616	0.377116
-117.604	-80.0294	5.25538	0.623543	0.97276	-110.641	-63.0755	13.8291	152.816	14.2597	17.6582	1.94509	0.486211	0.582246	0.456732	0.672219	0.138604	0.875862
-115.487	-94.4661	3.57495	3.47727	0.663565	-102.589	-10.4793	18.6333	127.957	1.53797	10.4606	17.7322	0.904077	0.596393	0.595424	0.778547	0.73946	0.910591
-93.6961	-41.3333	3.62067	2.80035	0.0231	-107.357	-117.96	38.5019	153.667	18.8186	19.1433	8.6059	0.255096	0.00319347	0.457477	0.348731	0.212985	0.829174
-76.6649	-26.8303	1.76098	2.02051	0.312569	-101.769	-2.70122	36.5297	160.947	6.46006	8.59841	13.2782	0.0375431	0.0365433	0.964007	0.71389	0.392963	0.23449
-90.7202	-64.0587	4.75278	2.07502	0.475064	-104.705	-7.24906	15.2331	141.667	1.72139	5.11437	15.4133	0.0312177	0.516843	0.745325	0.737381	0.55692	0.137736
-92.6158	-97.74	5.22733	1.1645	0.122986	-94.8167	-96.9286	16.8181	124.861	17.0901	29.978	9.4334	0.847407	0.896365	0.823552	0.993613	0.731864	0.313018
-113.564	-99.1025	4.76298	3.86373	0.719891	-96.1336	-27.1855	30.0992	188.47	15.1878	24.7917	3.36357	0.689549	0.408753	0.512172	0.115529	0.718029	0.703602
-48.1137	-30.6552	5.96475	5.58762	0.607134	-103.887	-73.1776	21.4126	165.253	17.6705	23.8295	16.9662	0.107634	0.00360896	0.321196	0.314109	0.339643	0.599928
-110.121	-99.2033	4.76783	4.15695	0.620951	-93.0808	-2.51168	21.8678	142.159	0.406878	28.444	0.0359843	0.428895	0.933807	0.0605026	0.109398	0.299212	0.70099
-90.0965	-88.0617	0.448179	5.4818	0.0353711	-102.536	-101.513	31.026	115.211	6.99398	1.95072	12.7281	0.153666	0.270429	0.799195	0.907612	0.33353	0.868883
-61.376	-44.3793	3.80654	0.756942	0.88915	-102.015	-62.5036	39.7655	106.947	18.712	0.801524	18.6721	0.664244	0.830755	0.925943	0.491057	0.502924	0.781085
-98.5178	-42.6062	5.83033	5.1403	0.631503	-116.052	-83.5458	10.1641	138.302	0.486344	18.6438	1.73219	0.187755	0.692642	0.451593	0.877073	0.979545	0.795227
-36.5867	-64.1215	4.21234	4.68409	0.393204	-101.911	-42.9659	23.5441	149.128	14.5992	14.8264	12.1164	0.523187	0.41566	0.280477	0.861493	0.0165477	0.00839998
-18.7073	-109.491	5.71243	4.29938	0.478276	-106.418	-11.2785	30.548	182.099	7.88901	18.5193	8.14033	0.601922	0.531965	0.109276	0.961274	0.284842	0.469916
-43.9958	-54.4926	1.41393	4.231	0.0623209	-107.116	-21.0468	35.845	115.058	18.5629	25.7212	3.70565	0.756643	0.0875799	0.431592	0.790144	0.616373	0.183007
-21.0989	-81.3187	5.02845	4.34019	0.464245	-117.786	-94.6422	21.5442	180.551	0.722334	5.23591	18.1639	0.973968	0.4928	0.131733	0.428684	0.732343	0.212109
-111.35	-72.3172	4.30334	2.59712	0.846001	-104.645	-95.8029	15.6661	137.059	14.915	12.9034	13.1922	0.2322	0.223575	0.564294	0.706415	0.962513	0.527823
-86.7463	-39.4895	3.65673	2.96862	0.143916	-113.831	-87.5686	39.2688	100.38	10.4889	6.37924	17.6756	0.78759	0.912634	0.0735778	0.4436	0.720952	0.455979
-91.7507	-11.7989	6.22597	3.54975	0.145118	-115.633	-116.535	38.6205	138.98	9.77316	3.84404	13.4678	0.619229	0.66443	0.101388	0.331293	0.245162	0.820643
-104.395	-115.554	4.08682	3.48545	0.553539	-93.7856	-46.1918	13.7476	175.934	0.40851	16.9677	10.5299	0.84694	0.832123	0.843037	0.837222	0.74986	0.618518
-105.199	-34.3607	1.21357	5.12289	0.903292	-90.2901	-42.8788	20.5792	135.437	3.6459	13.2942	1.44492	0.62813	0.0270018	0.656112	0.172743	0.682266	0.15224
-109.108	-105.569	2.62215	3.96807	0.345543	-115.307	-71.7207	31.8614	110.674	13.336	12.7815	4.57507	0.628444	0.646595	0.452263	0.805646	0.588949	0.113317
-59.1147	-46.1383	0.998994	2.75904	0.260094	-94.5724	-100.824	39.0504	195.6	3.16443	10.6734	2.07059	0.176609	0.765308	0.462784	0.492954	0.0169634	0.579905
-29.3472	-50.299	5.72038	2.33756	0.5034	-111.04	-78.0878	37.9001	189.535	0.417495	1.11601	12.8138	0.520934	0.244746	0.788722	0.315258	0.0384587	0.697632
-113.769	-77.5108	1.20626	4.99069	0.847963	-110.243	-85.5696	30.9055	135.755	8.75034	3.4702	14.6707	0.379246	0.568381	0.41057	0.971894	0.266056	0.794209
-30.1505	-91.1614	5.29091	1.74701	0.540289	-117.3	-109.507	11.3639	119.924	4.4197	9.27488	12.935	0.680353	0.575239	0.742396	0.988579	0.069724	0.297242
-44.9413	-85.8839	3.82404	3.18721	0.355293	-99.8464	-104.928	26.7567	127.876	4.65862	5.2678	16.9152	0.223032	0.257536	0.316047	0.611018	0.0770856	0.285712
-77.2447	-8.55165	3.10001	4.60886	0.720186	-101.295	-47.0862	33.3629	113.218	7.84244	26.0972	7.03216	0.248091	0.735946	0.908845	0.883443	0.470859	0.127853
-11.1574	-14.6131	3.2526	6.18573	0.983725	-101.902	-44.9077	28.6603	179.036	2.85251	14.9082	12.2352	0.349249	0.653015	0.207413	0.463525	0.315515	0.447544
-29.2126	-82.7092	0.0697849	5.73331	0.599831	-108.161	-74.045	23.0302	147.786	8.49085	15.9191	7.30448	0.0793567	0.751651	0.658619	0.466289	0.298173	0.583016
-11.4779	-89.8719	2.04879	4.23319	0.269559	-95.1425	-99.2873	21.774	115.308	15.7502	14.1968	15.939	0.95948	0.83442	0.420485	0.109165	0.311091	0.721226
-1.61361	-81.9783	5.08027	4.50077	0.942523	-92.5185	-37.5967	22.3375	155.325	5.28498	7.56425	8.5865	0.101719	0.428265	0.32734	0.277811	0.614554	0.72919
-46.1071	-2.61701	2.85814	5.97393	0.598619	-104.491	-109.017	25.385	111.661	15.9366	1.3483	14.4491	0.450817	0.65067	0.452068	0.97478	0.404992	0.46027
-20.6759	-63.4743	6.23418	5.31014	0.506034	-111.018	-16.0883	33.5852	176.715	11.0741	3.58182	9.83949	0.224576	0.508886	0.447138	0.568128	0.765193	0.821517
-4.18984	-102.922	1.55022	3.87918	0.102195	-99.2564	-4.22368	31.8007	109.706	15.3651	27.6103	7.97964	0.524203	0.361132	0.768014	0.699837	0.269304	0.0562156
-80.7255	-115.281	0.882139	0.510372	0.823349	-104.178	-89.1436	32.3047	185.256	10.8095	22.2747	5.23729	0.871649	0.69225	0.106351	0.565932	0.355154	0.231064
-26.4212	-109.83	5.16643	5.14069	0.132853	-108.916	-99.8195	36.4845	190.156	15.9215	3.70726	5.55	0.797082	0.221661	0.927947	0.543817	0.951656	0.992958
-3.61591	-88.8331	1.94099	4.88709	0.171901	-115.993	-88.2754	39.9973	162.588	7.34103	15.2387	2.07865	0.414606	0.453741	0.763639	0.06306	0.557293	0.288956
-95.1294	-10.9227	5.70303	2.88426	0.142972	-90.7756	-36.6102	14.6989	121.227	5.58753	18.1865	7.5206	0.791831	0.942214	0.430595	0.00200341	0.161019	0.77616
-8.00958	-63.1124	3.43208	3.00463	0.322304	-110.795	-107.399	13.623	173.31	15.8131	2.92653	5.15748	0.906419	0.538726	0.759222	0.362428	0.256866	0.689201
-16.3553	-114.784	2.6221	4.88778	0.016945	-104.14	-92.4492	16.0307	148.291	17.5971	6.2041	2.95506	0.377767	0.614503	0.70227	0.121876	0.892857	0.382588
-23.8786	-66.5868	4.24431	1.5711	0.858626	-108.372	-39.9598	10.1992	119.46	6.82673	21.7721	17.37	0.336583	0.21614	0.302055	0.394626	0.87853	0.612975
-1.32585	-44.7107	3.75099	2.76203	0.275627	-101.045	-39.0854	30.3627	160.998	10.5051	20.382	2.34467	0.939642	0.7559	0.927025	0.656878	0.11829	0.381556
-83.4554	-15.4391	1.55374	2.62758	0.800974	-108.41	-13.407	35.8978	104.583	6.47096	20.1082	19.1635	0.58783	0.200823	0.965364	0.262582	0.228991	0.860515
-96.29	-58.4223	5.06842	3.07175	0.112417	-110.206	-63.9823	22.4539	186.902	16.3695	15.9842	17.5401	0.458782	0.184405	0.395793	0.226655	0.519494	0.662346
-29.4642	-92.6396	1.25334	4.46897	0.504481	-110.291	-33.9674	10.0345	112.854	18.5894	23.4576	12.8704	0.319393	0.376843	0.438547	0.145529	0.801966	0.233089
-106.597	-0.453266	3.83411	2.35527	0.552761	-101.701	-0.327099	37.4284	151.136	10.2189	25.064	12.3807	0.445824	0.444649	0.193996	0.22897	0.496465	0.680744
-44.4893	-23.4285	2.7118	0.781334	0.188437	-117.576	-9.40517	39.0858	115.298	19.3714	28.6367	11.5083	0.401669	0.337611	0.417246	0.93901	0.137689	0.129629
-68.0869	-1.78631	0.203792	5.40659	0.580714	-116.404	-106.145	34.6809	157.525	7.87896	15.1305	12.665	0.931425	0.223023	0.535197	0.304808	0.495697	0.372679
-25.7017	-10.7546	3.58879	4.89704	0.443478	-106.537	-75.597	23.1459	157.274	13.3203	17.6519	0.280191	0.483257	0.954104	0.35077	0.428329	0.954323	0.267793
-26.2403	-78.7969	2.21291	5.99009	0.850235	-95.0121	-65.5617	13.9543	111.033	2.88708	13.4251	10.1481	0.273308	0.131558	0.536499	0.579361	0.802775	0.330043
-4.5526	-38.1537	0.765044	0.082027	0.991491	-111.78	-24.5717	39.5292	107.109	7.1315	21.1897	15.1491	0.549551	0.892045	0.592211	0.196509	0.673342	0.0546625
-44.8841	-36.1881	2.24523	1.2655	0.793818	-94.9161	-93.0304	15.1855	173.346	11.9118	7.2464	9.15232	0.309245	0.715506	0.861812	0.050912	0.696255	0.27257
-101.323	-91.0459	5.11633	4.57193	0.711469	-100.298	-103.235	29.7908	189.416	0.188553	20.6659	5.97219	0.565727	0.76542	0.349181	0.519733	0.106224	0.881797
-25.619	-6.97453	1.01813	4.70829	0.515492	-90.7733	-111.404	37.9247	108.411	9.92455	19.6109	10.566	0.640343	0.721681	0.757208	0.44885	0.497845	0.828265
-62.1169	-67.3947	5.93121	3.48711	0.750162	-97.7888	-117.398	30.4431	103.336	11.9795	2.38877	4.21359	0.219053	0.599253	0.224288	0.904336	0.975525	0.705143
-84.0562	-13.3825	2.70018	4.70822	0.825905	-100.643	-87.7048	12.4291	145.513	11.8072	20.2459	5.76563	0.395592	0.401713	0.423047	0.517045	0.110973	0.449556
-101.32	-98.6113	4.18348	4.19839	0.273866	-98.5966	-98.5311	10.8158	184.544	13.3894	14.3137	2.26405	0.817407	0.125648	0.864798	0.334149	0.261778	0.522283
-29.9532	-39.5389	3.81367	1.79944	0.279435	-115.5	-77.3787	34.4001	126.174	13.8744	24.2236	5.487	0.593162	0.719282	0.803838	0.113487	0.568515	0.169502
-67.742	-82.4435	0.676284	4.23079	0.0477847	-110.086	-70.5387	37.6484	173.882	0.405963	16.1385	13.8725	0.499144	0.400443	0.880809	0.73659	0.660078	0.511399
-21.653	-0.550028	2.71598	2.47048	0.280345	-119.51	-15.0552	11.6034	119.383	17.076	17.5863	2.49552	0.781414	0.650764	0.203939	0.16964	0.209982	0.205296
-31.2774	-12.1365	4.30366	2.32208	0.68305	-101.364	-63.4639	16.9094	108.828	18.8531	3.59754	19.5362	0.642484	0.376622	0.95678	0.0415499	0.302808	0.479095
-3.05812	-42.8442	4.42885	1.53618	0.97542	-115.328	-9.49169	15.2578	183.952	8.94499	12.0098	14.5512	0.859495	0.034352	0.579541	0.539096	0.231182	0.734858
-107.935	-115.268	3.05596	1.90645	0.793006	-97.1981	-111.574	38.7269	154.708	1.4727	5.20758	4.91711	0.0903791	0.816304	0.509449	0.652306	0.229391	0.0900583
-44.4672	-78.1006	1.3763	1.01987	0.666794	-92.8749	-1.92731	13.3013	180.136	12.9261	7.11549	13.9478	0.373651	0.339187	0.396762	0.21148	0.99155	0.0388542
-15.7592	-6.50414	0.406852	3.35663	0.0996296	-97.352	-12.9476	13.1678	191.419	19.7811	8.61327	4.93671	0.493397	0.357188	0.718982	0.766023	0.861983	0.371628
-77.693	-107.85	5.72385	2.47911	0.587402	-106.959	-5.05763	31.0353	174.545	14.6673	17.2204	14.5197	0.350382	0.90973	0.798507	0.529977	0.457466	0.239416
-112.218	-60.7934	1.65243	2.64449	0.896186	-119.408	-86.6196	33.0444	175.217	15.8273	27.4666	8.65529	0.824992	0.212119	0.743567	0.553334	0.946462	0.0500222
-105.82	-57.0862	4.19906	6.13015	0.200049	-115.483	-11.7	30.529	147.653	12.6296	3.24507	1.51327	0.526313	0.168625	0.76226	0.415458	0.470464	0.423742
-23.383	-86.1409	5.06578	6.16674	0.0461689	-99.4594	-53.0211	27.7308	169.682	16.1695	4.97301	12.9286	0.593807	0.183024	0.436767	0.642107	0.815733	0.792589
-92.3224	-107.668	1.54488	0.54111	0.233914	-117.846	-51.5127	20.5431	194.872	5.67795	14.4529	10.8536	0.854218	0.462245	0.0252228	0.216438	0.86588	0.651593
-114.898	-38.3912	6.03486	0.15694	0.18381	-99.6199	-24.9232	19.5844	172.471	1.48633	2.6318	11.6055	0.432227	0.759065	0.914521	0.467057	0.649326	0.203322
-119.974	-14.1265	6.1386	4.19095	0.735204	-101.063	-115.902	20.1249	188.12	10.6862	23.1562	7.61188	0.208274	0.622921	0.523839	0.521982	0.791679	0.147435
-53.0748	-59.6214	4.04676	3.52418	0.430733	-104.129	-76.5608	29.5181	132.304	7.08913	24.2535	9.65275	0.287367	0.800723	0.936217	0.70236	0.736575	0.106438
-72.7501	-87.328	3.3095	3.78881	0.38978	-116.13	-17.8488	28.5744	177.556	18.0528	8.76322	11.3675	0.72345	0.41725	0.754014	0.92356	0.497076	0.383351
-98.4968	-39.072	5.65928	0.610407	0.916613	-90.0216	-83.1533	24.6383	163.285	6.38839	23.104	9.08251	0.138671	0.69259	0.493313	0.191482	0.0340716	0.0567808
-11.8337	-46.2582	4.45192	5.74797	0.513127	-93.5383	-9.17291	16.2458	167.219	6.31275	13.399	16.9677	0.158698	0.485228	0.418702	0.459595	0.0712966	0.486028
-45.31	-0.816745	2.34405	3.47736	0.543039	-114.881	-86.8798	14.7928	156.245	12.3873	14.294	3.91188	0.443241	0.917316	0.978823	0.541529	0.0181098	0.295369
-54.3502	-33.1237	5.78797	5.11839	0.55526	-107.986	-35.3589	20.9837	156.458	2.49837	2.50951	6.38457	0.280667	0.525862	0.314319	0.479258	0.218729	0.0177426
-91.3922	-6.64027	5.33622	5.28163	0.568307	-91.1726	-111.273	15.6167	173.86	18.9699	12.5331	19.1122	0.88509	0.947983	0.223705	0.669742	0.32592	0.92819
-61.7834	-55.9546	4.44327	2.77373	0.240437	-102.246	-5.96852	26.1574	197.77	11.3108	1.13575	0.211035	0.199555	0.911319	0.784083	0.865981	0.703593	0.658575
-69.0521	-91.6304	0.239074	2.94894	0.761528	-113.715	-85.1624	15.4486	187.436	16.0585	27.2737	9.95825	0.0453974	0.475501	0.608471	0.483598	0.144291	0.489534
-40.963	-100.742	0.0996001	2.14382	0.763609	-100.277	-80.5639	31.3092	140.391	16.8937	8.68297	12.3283	0.790732	0.621267	0.936974	0.110088	0.571892	0.888526
-16.1219	-87.0503	0.841102	2.83404	0.225817	-104.469	-14.8991	35.4481	172.028	16.5098	5.83249	6.18433	0.70294	0.838113	0.812631	0.402579	0.485741	0.190818
-33.2187	-15.4917	3.70314	1.81072	0.198344	-117.447	-43.3014	38.5863	132.155	2.71411	10.4968	7.48676	0.991811	0.0854645	0.914782	0.808081	0.229983	0.393273
-97.5557	-34.3535	3.49233	1.93389	0.170914	-108.559	-20.3287	31.608	115.195	10.5658	29.8354	6.34125	0.893988	0.371303	0.171483	0.89751	0.688858	0.79023
-28.1643	-8.87614	4.88403	0.487695	0.374186	-111.651	-83.1282	13.9996	178.284	10.2824	18.0484	11.4615	0.913926	0.89507	0.434844	0.241763	0.816923	0.760105
-109.38	-89.3105	3.58587	6.19165	0.761693	-117.444	-3.54551	37.1547	106.288	18.5575	13.1121	17.311	0.773732	0.622856	0.00537534	0.460177	0.25394	0.59416
-54.7077	-96.9828	2.64818	1.22079	0.637469	-115.645	-31.1758	32.2964	190.844	12.5987	28.4326	12.0718	0.4715	0.930982	0.894675	0.896763	0.941598	0.6469
-57.8989	-57.5964	5.56481	2.66607	0.839714	-113.044	-46.4745	21.9073	198.026	8.35477	2.40422	6.07308	0.381464	0.903464	0.0314994	0.609059	0.3693	0.404206
-57.3811	-112.573	0.784217	1.07649	0.333177	-94.7464	-117.086	29.8178	129.638	8.39642	20.5358	1.91798	0.15623	0.367306	0.000463283	0.76872	0.539207	0.323428
-8.07243	-104.14	4.45452	2.45419	0.016427	-92.9347	-4.62237	29.0118	130.184	10.2451	25.2923	5.34911	0.534404	0.356296	0.21206	0.366857	0.438327	0.644164
-26.8086	-22.518	4.26111	5.33309	0.190575	-119.371	-53.1992	12.5469	114.093	2.80652	26.171	17.3084	0.783147	0.176414	0.498638	0.402025	0.458093	0.318442
-16.2899	-49.2841	4.83854	0.597165	0.382407	-114.816	-80.295	12.7219	104.826	18.7453	7.66042	6.64678	0.626826	0.81043	0.231162	0.796623	0.521561	0.542331
-51.298	-16.0469	5.40782	2.82234	0.065662	-109.243	-4.45669	21.3476	151.816	11.3122	3.59499	5.28888	0.467804	0.0911292	0.156243	0.418826	0.466943	0.673266
-88.7853	-109.255	5.94476	3.75019	0.763203	-116.646	-27.2167	18.1324	190.486	12.8727	19.2351	11.092	0.784593	0.761515	0.21479	0.830989	0.867077	0.705152
-45.6882	-31.4035	1.17811	2.44533	0.984967	-110.39	-78.4504	39.2421	113.497	3.59934	4.78013	5.41307	0.573444	0.796201	0.967558	0.937096	0.741851	0.201189
-87.9665	-41.7141	5.3654	3.71692	0.156022	-107.237	-97.9901	35.122	135.203	10.1422	25.7653	14.3583	0.295302	0.0143232	0.677989	0.265328	0.511398	0.282266
-54.2009	-110.263	6.16909	0.484707	0.132872	-95.1176	-82.7474	28.2524	194.248	5.41954	22.0372	18.3901	0.342012	0.521823	0.417185	0.965875	0.784794	0.777734
-31.6244	-27.9808	2.11923	0.763559	0.238414	-108.152	-118.999	33.3712	121.575	3.15458	15.5067	14.0096	0.22791	0.309789	0.145746	0.250823	0.208392	0.816052
-77.0177	-48.6754	2.14348	3.36527	0.772552	-93.5369	-32.5585	20.6599	109.356	2.4685	22.9314	19.5253	0.485525	0.0199772	0.225763	0.515489	0.948278	0.242812
-94.775	-88.6684	3.02965	3.60912	0.0252887	-99.5681	-6.2138	21.5793	134.629	6.95406	20.5262	10.7244	0.256108	0.329101	0.279654	0.0293756	0.0655535	0.56569
-82.4855	-94.1859	5.84961	0.0317054	0.37003	-117.683	-66.8311	13.8451	129.624	11.1641	1.3737	13.5381	0.760409	0.00535261	0.730195	0.440372	0.73626	0.400148
-11.9941	-5.71018	4.66354	5.75641	0.996731	-99.5622	-38.0671	32.346	133.527	0.204596	22.2523	12.1073	0.957677	0.502705	0.898671	0.825639	0.625117	0.586213
-10.0688	-91.5633	5.83669	0.838888	0.352974	-100.121	-78.7666	27.7851	112.23	0.764112	16.7176	14.9178	0.289131	0.375801	0.14273	0.731404	0.0569819	0.465264
-22.9628	-96.3955	0.554037	5.47859	0.809779	-92.9536	-106.567	37.5466	140.457	1.32568	20.9208	19.2167	0.795765	0.0157698	0.784984	0.994689	0.931139	0.0550705
-44.9467	-11.5906	6.04972	4.43323	0.124571	-95.6439	-118.084	28.0495	184.68	15.832	25.567	15.9361	0.282542	0.052357	0.836366	0.961249	0.890456	0.903132
-12.409	-63.9812	5.00848	3.1991	0.750845	-98.8599	-19.4048	36.1503	188.107	10.3432	7.30831	1.92762	0.663409	0.360916	0.76198	0.548016	0.208016	0.781103
-52.3419	-98.8863	5.04507	0.747975	0.441753	-111.257	-42.0384	15.5931	117.124	10.3736	0.619775	0.762836	0.00425174	0.370177	0.332347	0.769349	0.347466	0.905663
-31.3491	-31.9389	3.33347	5.61404	0.403339	-112.087	-103.979	23.4611	150.075	11.8025	4.05381	18.4027	0.575649	0.760441	0.420684	0.345357	0.63585	0.380349
-15.8788	-0.172611	0.557646	0.794416	0.471899	-104.725	-49.263	21.8371	180.596	11.9983	12.7599	7.03241	0.368354	0.652301	0.50002	0.0675976	0.754787	0.197906
-66.3936	-33.4276	4.88616	1.052	0.615722	-119.037	-104.048	19.6592	169.96	13.0776	23.2533	13.4979	0.631522	0.385598	0.973171	0.0601226	0.529107	0.904516
-45.4462	-73.523	1.90333	3.46493	0.814075	-111.593	-112.244	31.5662	157.806	16.2634	10.6597	12.5733	0.807727	0.08058	0.00954553	0.120673	0.658518	0.901198
-105.382	-111.369	5.91047	0.596444	0.904565	-103.506	-22.7953	18.7267	105.388	19.911	24.2954	16.4538	0.0882195	0.393418	0.465324	0.0570728	0.761482	0.90733
-53.1542	-8.08166	1.87172	0.0488667	0.410471	-110.099	-96.8089	32.1457	139.619	4.9006	5.71455	5.39879	0.962181	0.338331	0.339247	0.957002	0.390601	0.298029
-87.6477	-35.0658	2.00309	4.67831	0.0196	-108.318	-33.8672	26.8195	114.44	2.4022	18.5882	9.43139	0.412047	0.823752	0.898183	0.363224	0.959364	0.956662
-18.165	-104.907	4.65685	2.00378	0.526035	-94.0118	-67.7394	27.6256	109.205	4.06487	9.26654	8.32956	0.766744	0.461254	0.0502804	0.828861	0.646016	0.360055
-4.10634	-74.8892	1.59839	4.37607	0.797434	-118.37	-18.0049	15.7987	170.684	1.68052	12.4267	18.5138	0.956933	0.785027	0.484566	0.668537	0.534798	0.233022
-116.836	-109.242	2.61212	4.22828	0.897614	-97.6245	-48.5071	21.5893	124.547	3.54293	3.04962	16.6886	0.0225389	0.873594	0.629132	0.437978	0.23546	0.128405
-111.879	-111.193	2.5756	5.77569	0.0104618	-105.871	-22.5997	22.0764	160.048	16.5135	18.8648	17.8869	0.699939	0.774425	0.855421	0.724279	0.338175	0.895388
-97.5653	-59.3006	3.25785	4.69769	0.517424	-111.192	-80.9974	30.0209	171.378	19.6538	13.6837	13.0716	0.201197	0.87419	0.0456187	0.255169	0.316503	0.867188
-22.2467	-53.5097	0.00869782	0.669046	0.727871	-99.4462	-40.5488	39.0752	162.597	14.9235	26.6222	0.877356	0.550076	0.116493	0.493474	0.19991	0.495756	0.178141
-7.51496	-106.495	0.368612	4.78405	0.761302	-98.2638	-11.0524	22.5977	119.612	1.34282	12.3074	12.359	0.769547	0.327396	0.694226	0.41597	0.703756	0.734325
-67.494	-30.434	0.683007	0.309765	0.555703	-97.5747	-28.9301	11.6625	171.139	10.5889	28.3497	7.54143	0.466726	0.0570142	0.678808	0.806645	0.894335	0.0485328
-88.5642	-29.6422	2.03494	1.71859	0.122327	-110.962	-16.2305	26.1738	181.128	18.4601	2.83653	19.7452	0.634111	0.74522	0.788978	0.725318	0.870841	0.59122
-114.382	-47.4211	2.68242	1.22459	0.00243821	-102.734	-48.304	10.5244	199.17	5.54072	12.6468	4.65595	0.925739	0.144707	0.94846	0.370269	0.716896	0.811073
-29.8878	-23.5115	5.6622	5.67043	0.858564	-99.8233	-43.3862	23.1558	105.056	14.6974	21.8336	11.3407	0.198778	0.336213	0.425275	0.890865	0.350408	0.984499
-0.769106	-34.9588	4.6316	1.34358	0.632339	-98.7145	-98.7598	19.2945	150.246	1.16878	23.6507	1.36205	0.815746	0.084819	0.782572	0.587967	0.189317	0.771436
-67.2085	-118.58	0.397778	0.246039	0.994757	-102.136	-22.6014	23.6183	199.526	0.147286	20.2661	17.5505	0.255628	0.530357	0.216624	0.852379	0.250675	0.204573
-16.1613	-115.953	2.52155	0.686545	0.829363	-105.703	-22.7024	10.5845	102.474	4.77035	20.9777	5.02933	0.80339	0.638286	0.450861	0.933872	0.805084	0.315708
-13.1097	-111.697	2.98307	5.42831	0.0341906	-92.5183	-12.0633	20.8868	174.5	18.285	18.8389	0.820796	0.528127	0.480553	0.708555	0.327253	0.712875	0.679425
-97.5178	-13.4041	2.00306	0.621147	0.687547	-97.7328	-109.688	22.6724	197.918	4.8317	25.8012	1.99328	0.625828	0.0816622	0.636266	0.188044	0.203918	0.537523
-73.2716	-43.9863	4.63715	3.87869	0.204159	-107.861	-2.87359	13.9784	138.417	9.79839	18.0252	8.82896	0.0369524	0.921435	0.720429	0.875361	0.862311	0.721634
-90.7884	-37.5712	1.89347	1.56315	0.639151	-109.978	-25.5564	10.4756	157.847	8.20549	0.592597	9.8473	0.165135	0.696893	0.936268	0.408024	0.948014	0.895704
-59.488	-85.7488	1.06274	1.79195	0.0335557	-99.7857	-10.4911	31.602	196.664	15.3578	28.914	19.4086	0.975749	0.459814	0.0709848	0.253535	0.0667393	0.303311
-40.6962	-98.7939	3.7957	2.79942	0.138081	-104.768	-22.4113	29.1686	172.288	18.5423	19.6248	5.91273	0.203148	0.953196	0.739228	0.703464	0.981628	0.303192
-36.0473	-93.5276	5.38511	3.35966	0.395723	-104.286	-6.23656	25.4619	106.663	5.7696	27.6104	10.3044	0.459313	0.503933	0.317201	0.898227	0.919276	0.336874
-39.8721	-101.197	2.27937	6.17038	0.634529	-109.209	-77.1475	12.8105	161.724	18.7927	19.0399	10.4599	0.386638	0.92219	0.738445	0.134116	0.341219	0.585321
-69.1334	-26.6927	1.74869	0.484705	0.782819	-104.137	-12.3619	11.8211	199.399	7.74491	7.54994	3.17401	0.217055	0.870853	0.998402	0.99441	0.658535	0.795811
-106.07	-20.63	1.29647	4.50616	0.0614236	-106.893	-27.8621	37.0867	128.21	15.9192	13.3533	4.40313	0.594413	0.800504	0.87696	0.865071	0.758969	0.37093
-81.8572	-61.4604	1.14186	5.03644	0.349108	-109.635	-59.6006	32.69	133.517	6.53342	9.5903	6.11229	0.757286	0.979084	0.164365	0.950466	0.158406	0.217415
-79.6528	-28.3491	0.325079	2.35604	0.528686	-110.426	-50.2983	36.0721	117.541	10.1189	23.2525	13.2584	0.597622	0.606554	0.873289	0.131338	0.467278	0.15818
-104.778	-15.6525	3.9864	4.87242	0.0686145	-118.798	-65.1616	39.5836	141.756	5.2286	21.1704	6.0421	0.274985	0.771397	0.0826423	0.00528625	0.313297	0.249429
-51.7164	-28.4426	1.12039	3.79437	0.909009	-90.0793	-90.4852	25.499	134.484	17.1538	13.3768	18.2439	0.961343	0.78562	0.778442	0.462702	0.451192	0.00708579
-7.64132	-59.2665	2.81469	0.478899	0.366364	-99.4793	-113.982	11.1332	108.536	2.68015	20.1995	13.3387	0.596796	0.916587	0.0253498	0.379161	0.137156	0.916318
-78.8901	-80.1139	0.186947	4.0472	0.293788	-92.2301	-107.452	11.073	121.442	3.28566	23.2479	1.30863	0.647016	0.713504	0.978076	0.798126	0.969989	0.762008
-16.8123	-13.0474	1.55341	5.26143	0.846691	-112.347	-7.16759	13.4417	154.537	2.42317	12.1833	12.8453	0.647422	0.877664	0.77792	0.159772	0.0127284	0.594586
-32.7082	-89.9857	4.235	2.01451	0.684196	-111.635	-40.6812	19.273	195.285	0.0778812	10.9732	19.3134	0.647721	0.452313	0.488002	0.776301	0.602395	0.267498
-31.9759	-32.3194	3.57195	4.49706	0.572266	-105.6	-78.1263	16.9712	123.141	4.58499	23.369	17.268	0.602427	0.800682	0.635093	0.396638	0.356905	0.248608
-14.7233	-67.3772	2.98703	5.02639	0.174075	-104.579	-113.256	38.4225	184.382	7.47128	19.8926	15.7819	0.629151	0.414866	0.239581	0.248426	0.833911	0.339848
-39.4123	-48.3461	4.62257	4.00142	0.846727	-100.232	-89.5003	28.2182	105.989	16.9703	29.7068	11.2207	0.525113	0.154661	0.252543	0.639405	0.743612	0.243079
-1.94034	-81.6549	5.61181	4.06174	0.397137	-97.1816	-43.2072	35.9886	109.381	13.8965	7.68977	1.91545	0.332902	0.85166	0.571885	0.551835	0.711733	0.138246
-7.22853	-102.992	2.60072	1.88412	0.756185	-110.521	-71.5025	10.9718	198.119	3.9576	16.6002	7.15668	0.964671	0.659977	0.806275	0.104031	0.395939	0.983014
-27.8472	-53.3736	1.26499	2.24911	0.0226284	-113.551	-92.7869	39.0245	145.438	18.5813	29.2569	18.0528	0.0140185	0.331714	0.96035	0.0725009	0.322896	0.797919
-21.1802	-67.0842	0.659555	5.48297	0.479929	-108.399	-64.0203	16.1068	159.696	17.8852	23.5264	4.12209	0.701626	0.306559	0.670876	0.246552	0.428374	0.137749
-105.062	-11.284	3.15016	6.10832	0.685613	-101.236	-49.1269	35.9249	162.066	11.9706	27.9667	0.912745	0.893285	0.994311	0.887691	0.428646	0.753217	0.114805
-34.158	-67.7801	5.26779	5.49201	0.379157	-104.899	-60.7138	36.1908	125.927	3.71205	6.26714	10.7974	0.948798	0.340193	0.79693	0.814382	0.535659	0.00332743
-118.527	-106.223	6.26563	1.02951	0.406726	-115.674	-7.39761	12.3826	192.229	7.33176	22.1595	11.938	0.246439	0.123756	0.786345	0.153749	0.838051	0.267867
-72.572	-23.9396	3.77996	2.52691	0.969613	-116.618	-12.0717	32.1606	143.493	15.2159	3.73182	0.0756697	0.505048	0.532415	0.656903	0.0428625	0.716572	0.426573
-98.9724	-1.85757	1.91402	3.6519	0.751033	-103.364	-6.57729	37.1969	127.871	11.0781	2.72098	4.22745	0.682925	0.932851	0.471501	0.154866	0.650993	0.216865
-109.114	-112.289	0.273639	4.11306	0.0191924	-114.886	-32.0457	34.747	177.253	4.41991	18.3452	16.502	0.139976	0.671657	0.0818185	0.125461	0.271771	0.0957318
-37.5644	-6.4943	1.08876	0.227211	0.67438	-95.2622	-49.7321	21.7948	127.658	6.38021	22.5488	7.08738	0.672533	0.799852	0.807241	0.614085	0.0414978	0.679607
-98.4247	-106.021	0.676837	2.49338	0.736635	-91.0962	-17.7128	14.2409	102.366	10.2247	29.4432	17.1349	0.447804	0.997946	0.576296	0.106765	0.411336	0.872201
-112.174	-56.423	2.5267	4.1123	0.851617	-91.9314	-119.375	20.9714	194.447	12.0199	21.0385	8.62768	0.880834	0.232514	0.0537711	0.614331	0.102415	0.964038
-59.2624	-13.8522	3.73336	3.88595	0.756318	-96.3447	-32.485	15.7283	123.516	13.0414	29.089	4.62547	0.973131	0.191376	0.601856	0.775823	0.156383	0.0407303
-19.4145	-64.9855	6.0104	0.883911	0.283291	-91.945	-68.5709	23.2007	131.313	7.03953	0.5256	8.75154	0.245642	0.74518	0.792382	0.0876059	0.597104	0.705617
-76.2081	-73.0082	3.7648	0.375367	0.248184	-118.845	-40.1957	28.2973	147.154	10.7597	28.933	3.29763	0.558192	0.922732	0.782986	0.447908	0.27066	0.775813
-28.1889	-77.3989	1.82198	2.30953	0.925389	-93.8421	-57.5728	36.7594	123.241	16.6993	22.0608	12.5314	0.296071	0.68857	0.426772	0.700008	0.00933977	0.607872
-16.1415	-96.8472	6.03204	2.01162	0.222918	-104.875	-63.3012	26.2199	112.962	0.114864	7.99518	9.14908	0.676768	0.996239	0.858643	0.824889	0.44789	0.326585
-5.1882	-59.5228	1.73509	6.03111	0.0445924	-93.6266	-62.9847	22.1472	197	7.61005	19.9178	9.14611	0.200982	0.845816	0.984421	0.800882	0.297152	0.95646
-51.6589	-62.8524	1.05859	3.15976	0.504797	-94.867	-110.483	17.784	134.451	15.672	29.5049	6.53034	0.804355	0.797049	0.287359	0.871665	0.419482	0.326804
-65.0795	-52.9271	3.00764	1.76275	0.452394	-113.106	-50.682	13.5051	100.742	10.6981	1.39212	4.08224	0.641173	0.00383106	0.454456	0.852185	0.0895191	0.816905
-30.7093	-36.3056	4.05804	3.2859	0.526723	-110.524	-79.2925	38.419	126.951	19.8216	8.06971	15.7519	0.841531	0.709861	0.538716	0.00543355	0.302324	0.475258
-1.54009	-66.1134	0.406189	3.04638	0.381129	-101.309	-22.4418	17.7348	136.235	19.2279	12.717	12.114	0.725843	0.0199078	0.170396	0.591581	0.839716	0.0345525
-49.4015	-48.5059	1.40522	1.9866	0.779452	-107.614	-8.38905	34.156	105.494	19.0757	6.10148	14.3202	0.647719	0.0423928	0.980816	0.0815285	0.192045	0.671252
-18.4292	-87.2358	4.60583	2.21842	0.61958	-119.689	-107.711	27.6877	199.747	2.3044	1.2061	7.09065	0.0439826	0.505106	0.885302	0.431531	0.645999	0.460753
-0.938848	-15.3794	5.05554	5.13211	0.210397	-98.373	-13.8001	33.004	150.157	15.0461	10.0429	15.5084	0.0821486	0.336511	0.65211	0.84486	0.218274	0.36021
-68.433	-95.42	2.43244	5.93057	0.28822	-114.978	-67.5266	18.3873	199.168	17.4042	19.2675	7.03505	0.951145	0.570521	0.421832	0.11667	0.528716	0.726774
-97.6268	-112.418	2.59614	3.25444	0.208812	-112.681	-59.1747	25.3561	171.17	19.0659	11.1638	12.5898	0.214892	0.241877	0.360489	0.59766	0.883943	0.868107
-104.77	-90.7998	5.34644	1.09522	0.461634	-101.221	-94.2386	15.5757	166.425	6.75164	20.0591	15.9658	0.994526	0.84161	0.531811	0.0849046	0.0583286	0.955287
-95.3052	-32.5637	0.337716	3.19811	0.780478	-119.747	-17.2171	35.5831	147.264	8.55002	8.72255	3.24791	0.472276	0.275755	0.985498	0.715858	0.686116	0.0135651
-58.0689	-35.1145	3.40515	0.565825	0.266923	-90.1396	-33.4669	15.8578	137.822	10.0504	28.6886	18.013	0.537269	0.336032	0.985657	0.716077	0.402662	0.00674228
-71.9032	-8.57189	0.825579	2.51649	0.171681	-118.183	-118.557	16.4955	134.142	18.7028	14.7749	15.2663	0.425511	0.725465	0.320796	0.799725	0.829259	0.957493
-49.6795	-56.1703	3.49254	2.10244	0.457554	-116.141	-108.248	36.9286	102.596	5.15777	20.0815	19.3576	0.324366	0.747522	0.074004	0.978945	0.45665	0.184341
-37.8804	-117.855	5.25422	4.45983	0.913959	-104.196	-94.1671	39.7147	161.877	17.8605	11.4062	14.2997	0.181494	0.979827	0.87912	0.787886	0.097567	0.201765
-3.27167	-114.016	4.39185	5.49392	0.877682	-104.177	-39.9456	12.5398	190.7	3.22154	14.4104	8.05338	0.681067	0.489199	0.906778	0.944579	0.253662	0.688735
-43.086	-67.4055	4.19223	2.71994	0.98982	-92.2061	-13.0822	20.7512	154.616	15.2293	13.6159	12.9482	0.178541	0.842432	0.0494636	0.405893	0.902486	0.0765471
-79.3679	-71.9065	4.02277	6.1579	0.612673	-100.536	-52.8844	25.6011	137.56	13.0041	13.1936	14.0635	0.490182	0.242866	0.343084	0.588735	0.697441	0.207509
-105.193	-5.72263	0.621558	2.29809	0.0273336	-90.0616	-75.7919	26.6762	116.956	14.2575	19.7888	7.11991	0.803355	0.356743	0.87464	0.829194	0.26218	0.767301
-43.2836	-65.7856	1.43711	0.673528	0.893103	-106.945	-80.679	16.4226	143.33	0.906123	22.925	16.2256	0.265915	0.262409	0.939123	0.94974	0.0257854	0.405257
-34.018	-4.69395	1.6089	3.47504	0.979692	-105.411	-111.345	18.8765	139.366	14.9752	18.8431	4.78744	0.932236	0.684166	0.772649	0.988647	0.86823	0.930793
-41.3585	-71.2764	5.31501	1.59703	0.183908	-93.1526	-99.9699	13.5427	128.985	17.1344	22.7313	9.32866	0.734379	0.00381001	0.7235	0.243565	0.0638816	0.969524
-57.9398	-114.836	2.99491	3.30528	0.441468	-90.4027	-53.2403	18.7777	126.574	14.234	17.1631	19.575	0.444954	0.372705	0.712869	0.408955	0.332532	0.428419
-38.3895	-90.5263	6.19042	3.29797	0.65755	-110.824	-58.7085	14.9565	148.863	8.7235	4.48229	10.795	0.00944257	0.375661	0.118626	0.566502	0.224987	0.397877
-37.9218	-104.211	5.17868	5.15472	0.377597	-106.452	-32.4396	28.3876	148.888	17.3103	7.05156	1.80592	0.454777	0.729513	0.67213	0.918004	0.665815	0.149984
-94.2104	-23.8355	0.760171	0.147591	0.872685	-92.406	-100.072	29.7559	124.029	14.1303	23.345	15.7326	0.818668	0.788293	0.745186	0.249549	0.613407	0.147829
-54.421	-21.3422	6.02551	4.4781	0.111099	-94.2178	-105.43	19.774	122.02	11.2365	24.6566	4.88298	0.297951	0.0968728	0.238992	0.213693	0.476885	0.444973
-117.868	-42.8238	4.43779	5.13835	0.0694113	-111.893	-21.6865	12.7396	131.861	4.30653	11.722	15.869	0.851381	0.176292	0.212241	0.696404	0.216604	0.0441194
-31.4761	-75.7159	2.97211	0.691507	0.795497	-97.8926	-46.8753	13.9982	178.279	3.65041	7.47805	7.31246	0.45448	0.916463	0.467407	0.967466	0.460194	0.749334
-69.5576	-80.2032	0.999198	1.78834	0.592944	-97.5097	-70.8451	10.977	185.41	8.2872	26.7687	8.05394	0.0108275	0.217354	0.955238	0.7193	0.343136	0.298831
-29.3231	-61.9517	6.22541	4.87771	0.201886	-101.69	-93.096	26.2804	129.029	16.8238	24.2137	10.3874	0.583115	0.349912	0.569637	0.544929	0.347822	0.721814
-102.508	-118.554	5.15457	3.1154	0.575934	-112.615	-109.134	10.9863	160.836	14.7223	7.31032	17.3354	0.28762	0.103235	0.911422	0.771692	0.324204	0.571158
-65.1877	-72.7213	4.65931	3.65246	0.939409	-116.36	-11.0788	20.6213	113.173	18.0269	28.7737	17.4406	0.929033	0.85717	0.820107	0.533789	0.779553	0.145663
-54.7461	-67.4046	1.08948	5.78294	0.177882	-100.154	-39.6813	23.4239	188.071	10.7415	11.4312	19.2113	0.0065335	0.00384509	0.168946	0.0392848	0.28118	0.100698
-76.478	-71.9406	1.57989	5.09927	0.952661	-115.932	-26.6934	18.9232	111.081	10.9644	18.4461	14.7386	0.884815	0.411013	0.568503	0.445784	0.34786	0.700907
-64.5873	-103.179	2.43451	1.7801	0.356169	-97.3689	-94.966	31.8461	147.918	4.97092	6.46362	5.8118	0.110418	0.494878	0.191322	0.0321015	0.582519	0.35839
-60.3185	-110.544	0.487682	4.35838	0.812867	-118.366	-0.64485	38.8177	119.97	17.3901	1.59142	17.5164	0.986893	0.813951	0.656574	0.35306	0.0298069	0.897701
-22.1231	-74.3791	2.69378	2.70214	0.638771	-102.992	-114.562	14.4139	125.459	0.678145	19.3776	8.78241	0.405279	0.26132	0.567202	0.117462	0.056999	0.561728
-37.6753	-10.1274	4.66425	5.37392	0.980266	-104.414	-82.5421	38.6038	196.296	13.7498	1.24279	13.8534	0.0289721	0.960674	0.294964	0.203321	0.426304	0.255824
-1.63494	-5.79903	5.98447	5.90621	0.0422977	-101.117	-101.818	27.4056	158.328	8.89652	7.33548	9.77312	0.106868	0.73964	0.628931	0.221896	0.343903	0.109396
-18.9754	-33.311	2.63812	1.0564	0.86352	-116.237	-42.8753	21.8324	129.156	15.3293	6.64165	17.364	0.00863346	0.470549	0.651216	0.947709	0.913244	0.365472
-62.0726	-110.805	2.00004	0.930242	0.0887281	-98.1342	-16.4778	25.2818	145.807	11.0793	19.143	18.8834	0.795473	0.980853	0.389448	0.471961	0.99113	0.629136
-93.126	-42.9707	2.07254	4.25983	0.236712	-109.36	-32.3749	18.0113	162.552	12.6436	10.0245	0.260783	0.466417	0.501244	0.90038	0.533628	0.850367	0.928521
-69.4708	-19.6094	3.76522	4.60665	0.572319	-116.719	-59.7951	17.037	196.5	11.9181	22.9159	9.0645	0.83432	0.522816	0.0421	0.439231	0.00273705	0.83794
-116.591	-49.0269	2.17869	5.6596	0.0863662	-103.516	-28.5474	35.9836	190.267	8.41874	27.2753	10.9356	0.805086	0.0531753	0.490064	0.632282	0.489181	0.797978
-68.0589	-21.0011	3.1968	0.493295	0.708094	-90.3023	-114.369	34.4039	146.04	0.694528	12.5999	12.4597	0.885815	0.930167	0.486201	0.177633	0.336728	0.662465
-85.2274	-79.4994	5.80467	0.975885	0.385456	-93.9313	-33.8367	11.8293	119.417	19.4215	0.25263	2.55853	0.411337	0.808114	0.401144	0.868501	0.0116165	0.416088
-16.8622	-12.8712	3.97866	4.7015	0.94019	-91.7647	-25.4466	26.1885	105.256	17.8535	2.88944	11.6734	0.903468	0.473638	0.959146	0.69702	0.846466	0.919113
-58.4893	-66.8681	1.75872	3.5297	0.757145	-98.5955	-9.71477	35.7252	122.611	6.7818	28.0625	13.4355	0.78593	0.95838	0.751852	0.605302	0.337782	0.673798
-16.1207	-95.4119	0.904541	5.50702	0.171403	-98.0388	-65.8944	33.0643	108.859	11.4291	6.0418	15.2519	0.347973	0.719588	0.136987	0.53047	0.167811	0.298609
-5.18767	-0.933494	2.91687	1.23455	0.139669	-91.7708	-86.3192	34.2558	190.4	15.218	26.1158	12.2668	0.908257	0.0396586	0.223709	0.720146	0.0151845	0.975624
-80.0053	-52.8585	5.45776	4.09463	0.379549	-101.714	-0.572567	34.5318	185.465	6.8269	4.08392	13.5071	0.106448	0.498272	0.972169	0.710765	0.277672	0.120184
-63.5349	-29.9228	5.98464	0.578954	0.411656	-94.3548	-5.69906	24.8297	171.964	17.0527	17.8927	9.54479	0.850395	0.477596	0.0904018	0.997377	0.149752	0.627753
-18.9855	-65.7256	3.45341	3.84194	0.0558211	-109.205	-11.4145	21.0152	176.289	6.77927	9.77756	18.7044	0.531485	0.670625	0.361094	0.377617	0.20815	0.560298
-32.8845	-117.535	2.15697	2.52043	0.351548	-116.714	-119.895	15.7222	167.779	4.41654	28.5653	16.9451	0.828657	0.494027	0.0239346	0.147479	0.0151802	0.824748
-7.3737	-9.18141	0.306723	2.27749	0.574756	-100.954	-101.521	14.0782	155.913	8.84021	22.9924	16.8937	0.0142988	0.332516	0.0429844	0.974655	0.452514	0.978882
-69.3318	-104.039	5.41116	3.31924	0.0777539	-108.34	-19.5854	37.7898	152.744	9.69385	5.21546	16.4513	0.55027	0.364604	0.914768	0.740764	0.552953	0.732388
-40.9776	-44.2281	3.38465	2.48296	0.89674	-110.44	-44.5301	14.0872	141.329	17.5727	28.5684	1.92318	0.0223999	0.34539	0.558935	0.66817	0.893964	0.470388
-61.3394	-66.7648	4.78217	1.95429	0.520979	-107.327	-17.6116	15.5981	158.686	9.62468	23.2688	1.99535	0.764318	0.0902916	0.612427	0.358995	0.435533	0.61189
-64.771	-91.8419	3.6084	0.830998	0.688242	-102.278	-23.6938	36.3971	156.056	15.4009	23.7027	9.38945	0.644064	0.588859	0.767509	0.551308	0.327101	0.814727
-41.6308	-83.9529	5.9335	3.63595	0.600371	-98.1361	-22.6337	31.3448	177.84	2.62068	17.3016	13.4076	0.968213	0.156686	0.325762	0.241343	0.878494	0.628485
-34.6928	-60.3586	5.5854	3.23012	0.127419	-112.985	-85.4393	33.9654	160.135	11.6625	4.30921	2.34466	0.713108	0.372922	0.435133	0.080699	0.550528	0.973323
-23.9847	-117.31	2.9132	4.19436	0.918618	-113.079	-16.7216	19.1826	148.131	6.38311	1.32467	0.37272	0.523535	0.697783	0.671847	0.01813	0.280565	0.685219
-45.0547	-83.4981	1.30129	3.93697	0.106406	-98.9185	-39.3726	17.1452	126.884	9.51988	4.59481	4.3487	0.424169	0.767482	0.303355	0.357659	0.399943	0.761514
-17.9916	-109.65	3.545	1.85877	0.545299	-110.776	-7.51835	38.0574	162.236	4.36783	25.7689	16.1343	0.705426	0.115895	0.230528	0.675424	0.874791	0.755272
-22.0809	-103.513	3.35513	3.81442	0.452624	-115.901	-89.6408	17.1618	138.833	13.0445	17.3392	16.6084	0.66591	0.906983	0.239995	0.12963	0.487387	0.241334
-77.9118	-32.8489	4.40061	2.54086	0.0846702	-112.142	-70.1854	20.6992	190.109	13.7984	16.6774	14.5335	0.377636	0.37906	0.898205	0.553196	0.907039	0.292786
-17.8896	-37.6879	2.72983	2.26476	0.932831	-108.213	-113.319	18.054	172.738	1.89271	14.1924	6.10023	0.787538	0.097646	0.21751	0.717968	0.0963939	0.901589
-66.8356	-17.6345	5.08819	3.48252	0.817656	-106.738	-106.572	25.9939	144.162	2.11305	10.9793	13.6232	0.169596	0.110516	0.338951	0.317041	0.63673	0.910375
-40.7004	-42.7225	5.74308	3.40045	0.692956	-91.9656	-97.2682	35.1691	144.971	2.01948	24.6357	17.5353	0.0619853	0.871295	0.548077	0.409845	0.811381	0.792408
-99.8537	-5.8643	2.83287	5.14041	0.749625	-91.9635	-43.3015	29.7415	158.028	13.2756	10.3485	18.6116	0.072231	0.989953	0.758058	0.135286	0.788613	0.100211
-17.8145	-25.0498	1.72184	5.79187	0.177327	-116.699	-67.1936	20.1857	176.27	7.61171	10.74	12.9402	0.578222	0.315176	0.945839	0.521183	0.802792	0.984816
-26.9122	-39.1	2.99878	5.97948	0.301296	-117.084	-14.6614	39.0667	110.903	15.7169	28.5503	8.14314	0.458863	0.653919	0.65842	0.52554	0.637079	0.259436
-95.0351	-73.0717	2.84297	0.971082	0.522459	-100.171	-92.1597	16.309	158.063	9.80478	17.9559	4.50767	0.284143	0.358958	0.655649	0.249459	0.68286	0.521587
-103.209	-24.6132	4.4633	2.87151	0.221257	-118.586	-82.0051	24.444	196.875	7.86807	24.2585	0.0233706	0.300877	0.15145	0.774128	0.0819303	0.0413039	0.0441441
-17.1058	-10.2559	0.111076	3.93545	0.254613	-114.03	-87.5544	32.9682	199.251	1.12807	18.6168	9.65434	0.183588	0.431136	0.0873533	0.543836	0.150029	0.106026
-28.6852	-26.0268	0.129515	2.77975	0.14328	-92.6183	-9.5931	31.1393	142.585	16.7803	6.0046	8.39405	0.644328	0.443324	0.772718	0.360351	0.0530698	0.422352
-84.9215	-60.9854	0.266365	2.76296	0.902269	-114.908	-114.691	35.2556	149.423	3.99309	12.5396	0.849141	0.311189	0.693447	0.843297	0.565042	0.430577	0.569442
-24.4665	-23.206	0.305187	3.45419	0.293841	-92.6971	-76.0548	25.078	194.809	0.224161	19.0347	9.03394	0.839781	0.202709	0.207514	0.304416	0.810611	0.0168875
-99.0127	-31.2517	5.03961	0.206288	0.419368	-103.733	-9.3143	19.2205	186.194	9.27648	18.7979	0.823451	0.803792	0.361069	0.0448438	0.308844	0.423944	0.0675162
-79.4581	-9.34369	2.47229	2.76726	0.517422	-117.775	-93.6818	18.6896	126.755	15.1942	2.43746	6.07479	0.480685	0.711714	0.104755	0.997393	0.488862	0.616834
-88.2432	-113.986	0.811971	0.65772	0.858932	-100.34	-107.185	39.4765	132.794	5.66814	16.6044	13.434	0.0992514	0.368924	0.190897	0.436036	0.917383	0.515619
-117.788	-77.8567	4.54324	4.17357	0.0196519	-96.5569	-57.0654	18.7967	153.65	11.1911	23.2878	14.7294	0.00561062	0.670368	0.0564769	0.767722	0.055308	0.890969
-32.1246	-14.583	4.21806	4.15453	0.573035	-117.444	-48.7761	17.2276	159.735	11.3704	3.17704	4.23796	0.115729	0.230734	0.408023	0.917901	0.795325	0.933037
-58.0028	-61.4585	1.82203	5.67763	0.931635	-101.673	-78.9261	11.8603	167.128	0.397827	17.6013	0.297113	0.355839	0.875669	0.790144	0.270341	0.173512	0.999146
-19.0859	-12.3427	4.23338	1.84972	0.181014	-93.0135	-110.166	29.8913	199.025	0.933824	27.0581	11.0398	0.828468	0.109935	0.534674	0.912654	0.679245	0.314117
-93.3347	-21.2933	5.88099	5.2127	0.785341	-119.093	-9.28427	25.6595	163.762	17.2937	29.5538	9.20092	0.891315	0.36657	0.0039705	0.0446597	0.211	0.232541
-10.297	-34.3346	5.95649	6.11704	0.875748	-109.659	-96.0317	31.4804	193.884	12.1358	8.42096	13.4024	0.813788	0.896981	0.631343	0.986634	0.460784	0.723965
-52.104	-112.663	2.18788	5.21556	0.593269	-110.93	-79.6095	14.0125	137.644	19.2511	6.69361	0.275769	0.67646	0.233665	0.628687	0.45993	0.129779	0.54121
-102.096	-81.4004	0.789068	5.25741	0.762608	-117.885	-69	28.0029	104.623	1.67772	21.4953	5.67385	0.83005	0.0434411	0.613958	0.324392	0.099031	0.25525
-41.1438	-39.5453	2.9962	3.67986	0.98608	-98.8029	-97.0861	39.0315	167.255	4.00505	21.5503	18.5227	0.601562	0.716096	0.435387	0.461427	0.469103	0.556004
-20.5062	-83.9822	1.45629	5.21787	0.464249	-112.082	-48.3491	31.2748	174.602	13.0668	8.43913	13.0513	0.0280563	0.294366	0.480307	0.490835	0.610036	0.764549
-36.1547	-27.6639	0.690264	1.98063	0.0373641	-91.7921	-45.3982	27.2428	168.932	9.73761	19.5727	12.6129	0.529771	0.00315941	0.16206	0.343589	0.726938	0.716812
-51.3649	-16.2536	0.460201	4.7888	0.573899	-112.581	-95.9604	34.2448	146.526	19.0633	11.5994	18.811	0.145979	0.320615	0.184601	0.958351	0.663059	0.31996
-111.182	-44.0385	0.960073	1.19175	0.892289	-109.389	-8.80462	35.2597	105.538	16.3503	22.4351	0.653357	0.0033282	0.410247	0.505315	0.901834	0.218626	0.269905
-112.198	-14.291	5.31835	0.98744	0.970301	-100.161	-45.3788	10.4311	164.855	12.4459	20.8132	15.1828	0.603464	0.563327	0.297392	0.810614	0.0204922	0.168673
-81.8926	-79.5629	2.60136	0.485012	0.903469	-105.808	-38.5224	37.633	180.069	12.233	25.6665	8.45532	0.695134	0.737821	0.468415	0.553992	0.808722	0.143504
-118.685	-87.8457	1.0482	0.667184	0.468241	-100.766	-21.2587	27.4258	110.028	10.0636	1.60772	19.2742	0.489182	0.411434	0.00252097	0.841206	0.303312	0.461397
-108.152	-67.0597	2.84383	3.07129	0.559163	-90.506	-6.6841	37.6686	113.743	4.43958	0.661726	9.1081	0.254098	0.834163	0.608924	0.992415	0.0722801	0.0962133
-20.3482	-108.405	5.92102	4.49202	0.399023	-93.1658	-31.3464	33.3094	124.267	18.2006	4.93991	18.4067	0.169708	0.153435	0.886185	4.96486e-05	0.762392	0.388744
-104.305	-26.4748	5.85609	4.03874	0.706338	-94.5233	-15.6137	32.9104	100.24	4.51032	27.0347	19.9509	0.762065	0.759592	0.564826	0.300383	0.709137	0.405949
-3.37856	-11.9326	4.46721	3.32065	0.670865	-112.134	-39.3538	19.1959	172.76	15.7916	2.48478	10.3011	0.205686	0.338175	0.692268	0.184735	0.555988	0.598311
-82.0719	-19.021	0.217068	3.94513	0.98272	-93.3936	-107.818	23.1276	129.843	9.65731	16.6995	1.54631	0.510154	0.0476598	0.324833	0.881968	0.970982	0.163119
-0.835762	-102.419	2.98324	0.369023	0.891213	-97.5659	-42.9505	20.1139	145.577	11.1104	15.8259	9.8002	0.863632	0.616412	0.255278	0.886258	0.69976	0.752991
-69.9256	-66.344	5.45669	3.87702	0.795136	-93.7574	-60.4549	10.498	172.69	16.2518	5.18405	12.882	0.566155	0.816468	0.597266	0.0388461	0.660537	0.256078
-17.7981	-38.9279	5.05793	5.25019	0.18419	-96.1521	-18.6175	38.2664	190.354	4.23006	10.1071	4.9896	0.510132	0.617929	0.849056	0.392558	0.617343	0.721589
-3.40119	-106.955	3.89234	3.6683	0.624201	-93.9194	-99.2453	31.7262	113.391	18.9045	25.4832	19.2954	0.343194	0.502849	0.525866	0.81394	0.0667367	0.875815
-29.615	-32.1969	5.81583	2.65353	0.364505	-104.127	-33.7492	23.0404	157.372	15.7701	15.864	1.39823	0.444052	0.0871577	0.519243	0.221483	0.823311	0.923968
-64.8022	-26.2447	3.70972	2.86726	0.0228874	-103.139	-2.28809	17.8695	165.795	4.05611	7.87797	5.01856	0.592697	0.309021	0.916456	0.396357	0.64271	0.858157
-43.2346	-59.2684	2.88692	6.17405	0.263343	-118.713	-44.927	25.1254	137.428	18.8647	5.71525	19.0669	0.344107	0.793993	0.746741	0.93372	0.0843289	0.807725
-100.384	-53.7215	3.97032	2.30771	0.229223	-116.703	-30.5906	38.547	137.621	18.0872	5.26157	17.1465	0.250832	0.896959	0.577283	0.809035	0.788429	0.941833
-2.38234	-78.9287	2.7213	0.16061	0.457133	-108.785	-83.1288	30.4114	126.797	15.25	11.654	2.75343	0.783488	0.778602	0.231725	0.275651	0.565374	0.523274
-51.3846	-101.171	3.53123	1.24139	0.383909	-100.421	-103.215	34.4539	128.805	13.7669	21.4143	11.6065	0.307681	0.812085	0.661292	0.0549507	0.273006	0.022559
-91.0941	-93.9573	5.056	5.84853	0.8123	-92.7506	-75.0586	23.913	138.645	2.13658	2.96662	14.6677	0.806844	0.682964	0.514592	0.975871	0.96366	0.697651
-57.8214	-36.2946	4.28965	3.98567	0.146	-109.052	-29.5612	11.8979	194.589	7.40535	18.3024	10.0951	0.337347	0.862264	0.045579	0.222053	0.867735	0.114709
-110.684	-15.4892	0.762322	2.5328	0.526505	-119.098	-21.134	24.3079	110.06	0.195066	9.8263	18.4653	0.00926618	0.94529	0.391675	0.438378	0.1044	0.56678
-35.2554	-28.4722	2.77844	0.634296	0.234332	-107.068	-91.7072	36.7413	122.368	17.3948	16.35	17.028	0.106787	0.846258	0.487644	0.286156	0.631302	0.40212
-104.043	-24.4713	5.21519	5.00073	0.21108	-106.151	-28.1161	20.964	101.108	9.7703	13.3734	8.58883	0.872234	0.637788	0.48146	0.0410552	0.521445	0.606522
-57.2056	-94.1278	0.476727	5.4928	0.903834	-94.6558	-103.823	34.3268	156.658	16.6138	18.5439	4.18696	0.905112	0.72138	0.18712	0.409263	0.41218	0.299588
-84.2637	-13.1805	0.117328	2.75469	0.24642	-109.839	-89.4168	19.0484	156.416	11.5588	27.8395	2.60691	0.392512	0.381429	0.884203	0.321247	0.376064	0.975682
-4.7122	-90.1558	2.88649	3.43186	0.564032	-103.69	-92.9885	24.4086	129.621	12.8459	28.1918	14.1634	0.697818	0.180623	0.581735	0.652301	0.465784	0.786928
-33.9899	-19.2102	1.60432	6.07097	0.25216	-91.111	-43.2185	22.3918	120.674	12.5142	27.9878	5.5412	0.49223	0.0162089	0.701961	0.692987	0.31216	0.816072
-110.699	-115.089	2.92833	1.36969	0.646152	-101.588	-32.6941	36.4415	133.63	2.59853	7.15418	13.693	0.985854	0.0658297	0.199607	0.516922	0.559489	0.929594
-111.528	-93.5333	1.11579	5.80024	0.269887	-99.3349	-40.4708	32.8394	107.092	14.8554	13.8688	7.09123	0.626645	0.642648	0.974721	0.360209	0.255539	0.777333
-18.1659	-95.753	4.03719	2.5542	0.0680137	-119.1	-47.146	24.4607	108.236	5.97341	28.7913	7.15228	0.531272	0.708906	0.670927	0.572103	0.113919	0.661002
-83.0368	-22.2485	5.34243	6.00937	0.108177	-107.425	-71.1306	38.8733	152.77	7.46274	19.9316	3.2833	0.424937	0.140724	0.37921	0.409485	0.0139731	0.998575
-20.292	-79.4791	0.751917	1.54907	0.714854	-100.341	-116.449	36.3084	166.956	14.0609	13.0115	3.675	0.749204	0.798445	0.0973143	0.353962	0.836152	0.323647
-38.6724	-12.7019	0.963785	5.36408	0.0318686	-100.841	-93.5277	20.4331	166.499	17.2519	19.9573	0.946319	0.983805	0.245914	0.562409	0.630827	0.276679	0.753205
-25.4898	-44.5233	2.61644	5.10039	0.859242	-90.1017	-87.8633	26.1557	129.728	4.40731	4.23569	0.0329514	0.89824	0.300136	0.522959	0.435918	0.992288	0.292393
-104.821	-102.245	2.72884	4.46726	0.484139	-115.828	-50.5617	34.1514	127.713	18.0243	14.6904	17.2573	0.738744	0.0296794	0.891427	0.588739	0.144983	0.929754
-47.6265	-108.283	3.76131	0.458275	0.915974	-113.693	-53.3471	22.6785	130.581	11.5261	20.8251	19.6049	0.741569	0.0139273	0.0849229	0.692687	0.582569	0.171582
-81.4342	-35.4301	2.65991	3.23472	0.171489	-101.248	-44.63	21.5852	100.056	12.5238	22.1416	14.8175	0.877922	0.411364	0.375655	0.0887862	0.462798	0.937755
-113.682	-103.626	3.74861	4.50293	0.146916	-110.147	-86.5714	37.951	132.53	11.2134	28.8612	3.48663	0.440582	0.369277	0.823496	0.880951	0.198961	0.310795
-41.4093	-93.8965	1.11839	5.46392	0.104905	-108.692	-115.613	37.6251	128.207	4.57815	4.26215	7.35703	0.66629	0.137248	0.827992	0.451768	0.709353	0.259419
-63.5309	-44.7263	3.52946	1.1355	0.87276	-101.823	-15.1438	22.0534	124.652	9.39932	23.2704	19.5591	0.588869	0.66856	0.129188	0.85103	0.387885	0.528552
-9.58055	-81.5353	6.04243	5.89574	0.305117	-101.341	-22.2487	30.8455	183.131	5.07681	8.67169	4.1499	0.954481	0.28872	0.59608	0.753987	0.0354663	0.656393
-78.4774	-97.6264	3.01497	5.57664	0.860486	-100.738	-105.913	26.0382	131.46	1.01025	9.46312	13.8026	0.124151	0.752774	0.251868	0.408529	0.190365	0.670886
-116.165	-64.1508	4.77771	1.97469	0.741708	-110.457	-31.6807	30.0066	123.1	2.18416	23.3652	11.2228	0.495596	0.919514	0.129064	0.891879	0.384188	0.127761
-26.1773	-36.6009	1.95031	1.9677	0.488694	-106.356	-97.7937	39.4388	193.39	14.7989	2.40049	0.799946	0.418389	0.148949	0.351734	0.418598	0.68723	0.840876
-3.82364	-8.86255	5.17203	5.50089	0.616068	-109.825	-24.2681	16.2318	186.762	2.69175	13.2802	9.11954	0.705002	0.483875	0.813491	0.362963	0.469243	0.865029
-88.0949	-80.9514	0.903701	5.45826	0.994514	-100.082	-16.299	30.7227	161.085	13.4883	17.4662	11.6498	0.210513	0.859815	0.355107	0.057563	0.123912	0.192956
-19.6852	-62.0292	0.0413728	4.9736	0.97818	-93.6305	-73.9975	33.2322	172.605	5.26931	5.71124	11.3628	0.853685	0.542851	0.769208	0.812367	0.0133409	0.344593
-63.4131	-23.5562	2.56691	2.32045	0.592391	-119.978	-110.06	25.2328	159.451	5.02041	9.13085	18.9059	0.0921566	0.408512	0.718293	0.0572312	0.786092	0.324874
-60.2437	-14.2651	0.328332	1.98955	0.968102	-108.538	-113.817	16.5293	176.537	11.6872	6.77642	9.60599	0.492896	0.00379046	0.303201	0.822929	0.974129	0.0993112
-55.1228	-97.0675	1.2399	5.28437	0.272353	-100.3	-102.385	27.5695	100.219	5.12686	28.5142	4.92088	0.090348	0.485337	0.626243	0.432437	0.0428264	0.495051
-11.4158	-85.5437	2.51907	3.48752	0.431308	-108.051	-108.819	14.8945	189.575	7.21685	25.7745	19.022	0.84013	0.147406	0.287258	0.615756	0.37031	0.93838
-116.274	-1.63122	3.00508	1.56752	0.105385	-118.129	-20.3565	39.7605	123.583	13.5037	15.4511	8.78426	0.440804	0.294007	0.589574	0.821811	0.965425	0.370343
-46.1317	-54.3705	5.52555	1.46855	0.120594	-103.026	-87.9524	35.9361	168.678	14.0155	8.18621	4.41879	0.740013	0.0652662	0.842458	0.0312299	0.794716	0.896139
-50.266	-50.3419	6.01846	2.40195	0.341189	-106.305	-109.271	12.3183	129.373	1.07999	13.9833	17.617	0.0906488	0.48911	0.264237	0.59513	0.958659	0.334761
-48.4108	-79.6617	3.32067	5.29648	0.59522	-90.2079	-15.4175	14.1357	179.034	11.9714	18.8526	18.4365	0.181846	0.767676	0.237909	0.0385563	0.181389	0.477668
-64.3586	-115.827	4.34177	4.9768	0.913042	-119.772	-62.6556	25.7247	171.269	1.6524	22.9553	8.99829	0.260423	0.776334	0.301614	0.872523	0.261524	0.78064
-15.4812	-15.6796	3.54358	4.65096	0.969979	-98.2628	-112.88	24.3201	149.958	10.6551	23.103	9.41349	0.70717	0.449454	0.288092	0.483419	0.72416	0.309355
-33.0017	-85.0395	5.31012	1.04348	0.287914	-112.442	-102.796	14.6117	121.543	3.96184	0.844603	14.3461	0.135538	0.488632	0.623135	0.708501	0.157336	0.109779
-106.554	-89.6801	0.492754	5.31376	0.355906	-108.807	-95.4343	28.4884	113.45	12.7469	22.9031	5.22683	0.0504329	0.404993	0.709039	0.127503	0.821006	0.965916
-104.645	-107.344	6.09882	2.34244	0.841599	-93.8143	-93.7892	29.5803	162.798	4.62611	19.8194	4.32579	0.865634	0.683311	0.307672	0.469799	0.0558298	0.257491
-115.81	-13.1199	3.42114	5.2034	0.292701	-106.984	-84.2347	19.4321	122.098	18.6245	14.5175	7.28163	0.699284	0.237988	0.932507	0.0786446	0.0172505	0.170536
-2.24311	-107.634	0.569183	1.03517	0.359703	-111.58	-67.1768	21.5974	114.836	4.22209	1.31046	12.2554	0.615783	0.530749	0.996344	0.707269	0.696775	0.300376
-111.566	-4.83772	1.32121	3.473	0.604653	-94.3025	-60.2832	20.1187	152.62	19.6768	0.681233	17.0122	0.878326	0.995706	0.612874	0.283055	0.957204	0.493821
-7.48927	-87.146	3.45763	0.846572	0.212524	-90.046	-56.4033	23.2517	123.57	19.3983	17.4836	6.8596	0.822167	0.369564	0.746119	0.114486	0.281811	0.585795
-5.09157	-29.8713	1.58278	2.74268	0.7422	-113.058	-58.8269	22.79	147.122	4.45605	27.9785	12.8631	0.473647	0.544818	0.613764	0.272694	0.544969	0.0808809
-14.2864	-46.2006	5.76004	1.50407	0.79151	-111.185	-78.4029	25.5316	194.727	10.9138	28.7594	16.7978	0.968857	0.710992	0.945844	0.42346	0.0137505	0.663598
-24.6223	-91.2176	3.97752	5.50277	0.649298	-105.907	-109.958	15.2211	130.74	19.0051	17.9741	4.03304	0.461116	0.482551	0.429862	0.475585	0.641284	0.228628
-46.921	-114.213	3.50078	0.713744	0.334256	-109.128	-60.7155	24.4262	163.409	19.3621	18.686	12.5812	0.65923	0.926722	0.00147406	0.0476986	0.521902	0.38265
-57.8432	-11.3337	1.36751	0.942135	0.27586	-113.754	-95.3004	11.4652	192.349	3.96033	2.7807	5.91524	0.0542367	0.46193	0.600237	0.678425	0.462951	0.641592
-100.233	-77.4682	4.94029	0.726311	0.987631	-111.739	-51.374	14.6913	117.13	5.88748	24.1773	8.41188	0.28789	0.0357051	0.662119	0.878088	0.12173	0.932074
-52.6115	-0.531597	0.579934	3.94061	0.272889	-103.353	-76.5221	26.1689	153.217	3.67707	3.76053	12.5952	0.325603	0.00870068	0.888312	0.419605	0.249142	0.870782
-33.5393	-23.8478	4.32465	4.7655	0.891363	-103.553	-90.4737	11.9531	160.152	2.60712	10.6936	17.9895	0.632609	0.377217	0.710395	0.923399	0.532937	0.23455
-29.0897	-78.019	4.26669	1.04542	0.950269	-107.11	-28.5713	30.5987	159.523	5.3475	11.9157	13.946	0.89863	0.644729	0.178706	0.906995	0.933055	0.513469
-30.5485	-62.7281	3.92724	2.36877	0.460895	-106.633	-60.0676	38.2241	188.599	5.6243	15.1297	2.79955	0.880829	0.709508	0.340141	0.893929	0.78686	0.0179362
-68.8859	-54.4486	2.14569	1.47863	0.397543	-107.699	-118.514	14.8318	101.039	18.0189	19.2831	2.18602	0.798043	0.221336	0.82917	0.428262	0.0425637	0.164545
-0.638738	-42.9922	4.93453	1.34395	0.766668	-119.082	-62.3528	14.9414	139.988	17.2939	10.7217	14.368	0.224115	0.105651	0.569844	0.241604	0.0292122	0.750948
-10.922	-21.2588	6.00587	3.32214	0.543372	-102.441	-119.118	12.5475	142.449	17.266	26.1165	0.582235	0.206691	0.320923	0.483553	0.583918	0.52369	0.352979
-14.26	-95.4567	2.18402	0.458924	0.308198	-110.35	-43.2243	13.4942	121.749	11.0734	27.1296	1.85823	0.0474663	0.373078	0.861131	0.430801	0.890154	0.0151022
-93.7883	-90.9653	2.43008	4.72455	0.716931	-112.178	-106.334	35.6744	188.379	9.76481	23.0086	3.13751	0.688193	0.59974	0.850316	0.300629	0.476198	0.876422
-62.6379	-59.8358	2.3669	4.85514	0.994109	-97.1828	-65.5353	26.8472	127.694	3.55286	29.4102	12.5428	0.203596	0.314998	0.355383	0.688312	0.409608	0.998467
-18.0933	-90.789	5.41283	5.64026	0.332414	-102.946	-85.4978	11.9327	176.967	18.7681	0.977681	6.50524	0.90831	0.638324	0.0907188	0.927765	0.682209	0.656648
-114.568	-41.0041	5.05048	2.87205	0.644152	-101.508	-45.0062	27.6008	119.946	16.2776	29.8007	11.7116	0.563086	0.916286	0.8735	0.907015	0.307069	0.597084
-110.641	-80.0401	0.624164	4.43935	0.9459	-105.6	-100.865	23.8377	154.041	18.7198	22.3851	1.26649	0.0290426	0.106142	0.397743	0.443093	0.546667	0.901197
-118.986	-83.2979	0.400114	1.21034	0.700876	-112.141	-77.5936	20.3123	140.792	1.2317	2.80261	1.06222	0.986303	0.987791	0.513367	0.405485	0.23554	0.799401
-14.0864	-115.537	4.39202	2.35627	0.00599441	-103.4	-1.5842	38.7546	188.962	0.301729	19.8603	14.7112	0.458774	0.510396	0.830112	0.10296	0.441515	0.665402
-17.6094	-104.21	2.80938	2.20801	0.830034	-97.9539	-22.108	30.7716	134.156	17.7313	14.5811	17.0033	0.791865	0.0624191	0.222123	0.0295667	0.458654	0.458319
-119.734	-104.185	5.65729	3.67213	0.0629263	-115.507	-72.5034	22.8559	172.681	5.99003	12.0414	5.63376	0.766326	0.791962	0.623798	0.217846	0.0462116	0.275251
-48.9176	-12.0781	1.05498	4.74995	0.776686	-91.4818	-12.6465	34.7424	183.596	5.07868	11.9546	14.504	0.957264	0.816446	0.76093	0.195263	0.946588	0.232607
-35.6977	-31.6673	6.07445	5.36198	0.126827	-102.251	-108.055	31.2543	126.992	6.73987	15.5254	6.32658	0.243907	0.037593	0.0352691	0.144172	0.883531	0.732308
-116.48	-14.1596	3.05524	3.73818	0.80976	-115.24	-63.6368	22.6566	172.101	16.4037	7.85657	19.6056	0.142462	0.900447	0.849687	0.0224899	0.852611	0.681126
-55.1787	-11.8378	0.721634	5.41418	0.194339	-117.816	-33.1115	10.1147	195.308	11.5698	20.9578	6.33839	0.69815	0.241732	0.944375	0.544058	0.324457	0.40365
-61.8546	-32.1167	0.999954	2.76499	0.312979	-99.8703	-83.6689	21.2912	107.587	15.6895	28.2932	0.749025	0.566957	0.604479	0.300021	0.198921	0.553196	0.363784
-51.8839	-23.579	5.8776	2.14846	0.0493229	-107.29	-112.488	36.2765	130.209	10.2609	14.1516	15.6633	0.360386	0.351742	0.252883	0.388384	0.81728	0.240842
-53.3086	-92.412	4.85869	5.37269	0.97096	-99.6644	-34.0556	18.0913	131.344	19.9988	29.5321	10.8375	0.12292	0.20719	0.855439	0.360139	0.658495	0.889449
-35.6878	-34.2027	4.45292	5.2396	0.793719	-95.4093	-5.37149	16.4147	139.137	10.8568	20.4093	13.3024	0.146366	0.303547	0.0416577	0.463011	0.682895	0.565065
-54.3619	-47.687	3.81748	3.46665	0.629653	-106.643	-76.8418	27.2801	193.639	3.74784	23.2456	5.30866	0.824195	0.977483	0.297653	0.5529	0.970251	0.402305
-25.7397	-65.3138	1.79683	5.75747	0.764325	-110.496	-57.6613	24.3361	134.505	2.58371	12.1749	15.3937	0.955807	0.742755	0.888901	0.0290778	0.646399	0.201851
-74.253	-92.2083	5.66664	1.20965	0.0412728	-93.4859	-59.8923	32.0689	165.21	2.50334	25.7447	2.49693	0.435677	0.339963	0.68563	0.505559	0.402573	0.326602
-24.3302	-66.2719	1.09121	4.63983	0.826063	-95.3316	-103.278	18.2842	105.759	5.80339	20.9595	10.2047	0.715846	0.585969	0.857129	0.501751	0.323008	0.788477
-57.897	-23.2056	4.288	0.0934244	0.485153	-104.182	-87.683	26.9064	173.021	16.6448	5.67112	11.6987	0.242646	0.360815	0.493468	0.918431	0.643787	0.918314
-11.3029	-64.5035	4.36609	4.85375	0.626081	-107.681	-6.08672	14.8514	140.153	14.6805	28.7483	7.1079	0.0426142	0.712593	0.0109663	0.0111852	0.09907	0.687634
-59.9269	-42.6301	5.85937	5.07261	0.648177	-106.031	-95.1735	17.8993	134.698	18.2249	23.4521	0.406885	0.683357	0.598739	0.162232	0.289583	0.472935	0.881663
-38.2268	-1.66887	3.48702	5.30939	0.347363	-105.243	-102.954	15.2721	159.827	18.2286	23.4401	5.04931	0.467604	0.992088	0.20196	0.576997	0.89497	0.023958
-118.373	-80.7551	1.89707	5.54394	0.291192	-118.518	-74.0319	27.5073	133.91	6.68459	15.3295	0.722879	0.770454	0.604217	0.99785	0.675037	0.927033	0.529845
-79.8485	-31.9928	4.13563	5.4167	0.837139	-104.333	-69.4052	11.29	120.809	11.3461	10.7823	19.3124	0.805259	0.829759	0.423542	0.250037	0.191813	0.122065
-30.7296	-2.61903	1.90292	0.0493877	0.85324	-102.088	-109.354	24.8775	110.961	16.2371	9.16516	14.7327	0.847652	0.974185	0.696423	0.15569	0.262153	0.975721
-117.221	-59.9225	4.77052	2.29536	0.457534	-90.2562	-19.8406	28.8258	124.948	5.78801	27.8802	10.7557	0.321388	0.453737	0.420536	0.900321	0.635711	0.697839
-14.4238	-114.943	1.43685	3.07806	0.0557775	-98.1228	-98.1023	13.2613	192.443	14.8889	13.4511	11.9989	0.269071	0.64125	0.464536	0.91847	0.365825	0.830566
-31.0687	-116.518	5.67362	1.68667	0.0444271	-111.887	-107.821	30.0937	197.751	10.2122	12.1288	12.1305	0.44873	0.55246	0.431649	0.220942	0.152794	0.261009
-39.3957	-22.1497	1.72863	3.96423	0.713819	-116.623	-68.9588	32.2016	128.325	2.76987	8.81303	18.4587	0.24484	0.367335	0.682549	0.809738	0.154298	0.790102
-34.0284	-5.61843	0.733779	4.59288	0.271391	-112.814	-29.0899	39.5168	109.475	0.698366	1.82255	18.464	0.796626	0.475563	0.658621	0.686442	0.752345	0.414874
-103.01	-58.3471	5.01486	0.33795	0.0166455	-96.0935	-97.6776	33.6451	111.227	13.3517	23.6591	12.5224	0.837725	0.220499	0.454788	0.36862	0.512862	0.0558148
-106.874	-10.4676	0.767549	0.490405	0.0474415	-119.701	-62.2078	28.5834	103.312	19.406	9.35362	1.95733	0.481059	0.564864	0.423392	0.219397	0.274751	0.875181
-57.9741	-16.9249	1.4407	3.88736	0.00195137	-118.416	-70.376	15.797	142.808	15.3195	8.95758	19.0272	0.306293	0.877119	0.841805	0.0234558	0.526395	0.128358
-102.412	-84.7	0.561796	2.37699	0.204834	-90.8637	-27.1455	34.9292	113.124	1.50487	18.5171	16.0981	0.135918	0.116005	0.848632	0.897229	0.299902	0.328345
-51.4939	-35.3914	5.84093	4.75916	0.896875	-98.3113	-44.7261	26.8809	161.721	0.924223	28.4276	18.9142	0.874394	0.682674	0.367539	0.329172	0.595212	0.205325
-51.2904	-68.413	0.379064	5.15668	0.123383	-112.751	-21.4165	26.2879	118.342	6.53461	28.4894	4.27388	0.0835113	0.0758456	0.471397	0.148003	0.16625	0.938623
-17.1595	-16.2545	5.22927	5.52386	0.0815628	-93.5952	-111.032	35.0362	172.414	19.1342	6.85745	19.3106	0.203301	0.599874	0.745257	0.826877	0.212719	0.443079
-83.3764	-32.9779	0.806245	0.22497	0.186237	-95.7844	-102.638	30.9319	110.643	18.7578	29.7547	11.3622	0.115105	0.149613	0.133329	0.542895	0.46954	0.0169933
-31.1711	-61.0689	6.16031	0.829359	0.369106	-107.538	-53.2788	14.5038	103.012	7.03181	17.7794	7.72316	0.223175	0.988824	0.859021	0.693097	0.549563	0.30956
-22.7515	-8.24185	6.08413	0.107826	0.52317	-106.584	-48.441	13.1564	110.821	0.431481	5.74531	2.3868	0.443557	0.365718	0.145909	0.626052	0.879294	0.316214
-23.3912	-90.3622	4.90473	2.79715	0.633264	-111.688	-60.6836	31.0606	177.116	10.7052	14.3529	9.76521	0.508141	0.307006	0.585138	0.245418	0.997462	0.828393
-96.1565	-93.5458	0.625416	2.43044	0.088615	-93.6539	-93.1957	11.3709	156.203	14.2902	9.32283	1.84176	0.174368	0.157092	0.617584	0.00225787	0.339793	0.592577
-53.0843	-71.401	0.219147	0.374417	0.300394	-97.4745	-118.795	25.9317	196.813	6.38495	2.57679	1.28906	0.592548	0.697674	0.703879	0.159359	0.0948924	0.979351
-14.5767	-0.0565845	4.46339	1.01907	0.805308	-119.51	-53.5102	25.9954	156.537	3.69281	1.09002	11.2319	0.129142	0.0482162	0.943834	0.802609	0.759992	0.31294
-32.6001	-72.2946	6.16593	6.24906	0.866389	-107.792	-49.0254	28.0546	118.742	11.1468	10.6861	15.6807	0.0281989	0.613977	0.497818	0.167388	0.642699	0.766467
-8.52449	-12.2467	5.94335	3.36162	0.243589	-103.548	-28.3292	32.3384	196.857	0.182649	23.1762	4.84337	0.482363	0.904198	0.793135	0.0952665	0.495975	0.975813
-11.6959	-31.4559	4.15417	0.377479	0.616304	-113.248	-43.1509	13.8245	184.205	1.7289	11.4968	6.03208	0.722151	0.0291651	0.445311	0.483907	0.0857787	0.624262
-75.1321	-44.1933	4.54487	2.96769	0.287113	-100.301	-28.423	11.5496	155.694	16.177	16.6024	16.1718	0.76668	0.399266	0.696128	0.692698	0.100489	0.631732
-49.914	-80.1935	5.12359	1.5437	0.00660038	-114.418	-52.3846	11.4737	191.718	17.875	3.14771	10.4144	0.807699	0.597229	0.123809	0.32867	0.711104	0.276366
-80.9798	-0.715556	3.48416	3.22393	0.0458759	-105.054	-22.0947	32.3037	129.067	7.27473	6.04556	8.42936	0.317309	0.565012	0.1162	0.161776	0.0189855	0.0714837
-55.5101	-65.8808	0.258551	1.91087	0.0606965	-105.063	-40.21	10.9643	173.524	2.20981	26.653	4.07905	0.222805	0.730681	0.712793	0.407592	0.253366	0.0101372
-66.2498	-109.571	2.536	3.54742	0.100126	-102.817	-51.7155	16.236	143.433	1.19353	8.9233	12.6598	0.020285	0.815794	0.254581	0.744	0.150357	0.0849303
-97.3308	-71.1941	0.79041	5.41056	0.245692	-100.356	-116.144	11.6712	195.488	7.98	4.79164	3.00353	0.747795	0.936667	0.790248	0.703452	0.979042	0.98538
-2.73567	-79.6402	3.57452	2.69717	0.646734	-98.8273	-91.4553	34.0705	161.049	14.4776	8.27958	7.75637	0.3473	0.737124	0.304006	0.501646	0.712122	0.702268
-109.285	-89.2567	3.41024	2.69569	0.721791	-109.764	-25.4728	29.3759	182.745	2.86525	7.03374	19.2684	0.197582	0.690369	0.34517	0.204025	0.758858	0.129008
-9.68908	-104.278	5.05086	1.42523	0.773094	-94.9515	-79.7061	14.5008	191.108	8.21057	7.62011	12.1404	0.084656	0.226155	0.20267	0.325837	0.135756	0.618647
-16.4524	-32.3716	0.382297	0.793776	0.708672	-115.405	-54.7319	22.8164	131.839	18.5019	15.4041	19.5078	0.940907	0.335322	0.814837	0.769996	0.95971	0.0458068
-78.7669	-74.1495	3.51578	6.11485	0.47847	-119.804	-56.0725	29.6951	123.609	10.9168	4.83623	4.1819	0.281504	0.605237	0.103951	0.0301207	0.343492	0.540136
-100.423	-52.6424	3.44991	0.363995	0.504139	-94.8255	-70.205	23.2071	114.364	7.23718	29.6113	6.07037	0.642235	0.745502	0.152646	0.335033	0.631063	0.198803
-88.2808	-109.171	3.38152	5.86583	0.375591	-109.937	-60.0701	39.4659	111.866	14.704	22.9106	4.61509	0.378093	0.0340967	0.713208	0.871415	0.41518	0.519131
-11.7669	-71.3341	3.38544	5.40599	0.590756	-96.2096	-94.9296	34.5166	179.859	7.74447	19.7448	1.65345	0.230375	0.825794	0.582761	0.677045	0.495234	0.924792
-21.933	-108.047	3.82016	2.30421	0.787344	-112.804	-115.067	12.3459	105.983	5.63361	23.9213	5.30771	0.30723	0.168893	0.0701699	0.762417	0.208472	0.622775
-92.6956	-56.1325	2.64767	5.67908	0.00557695	-90.008	-69.2218	13.4033	195.398	13.8713	28.0194	5.94816	0.071076	0.467834	0.630016	0.103882	0.558343	0.867167
-116.548	-4.46128	3.80949	6.0428	0.324139	-103.945	-16.4807	33.4328	146.443	9.84227	27.7271	3.94994	0.705268	0.515923	0.307841	0.503637	0.400456	0.15999
-59.9095	-60.4599	5.44299	4.37886	0.372167	-108.373	-2.46898	30.5898	174.244	10.223	19.0841	18.4646	0.643683	0.1449	0.033354	0.09158	0.105772	0.538711
-42.5393	-58.3514	3.67887	0.835793	0.285351	-97.2929	-29.405	20.8927	158.98	4.98402	10.5975	4.63083	0.702583	0.734177	0.790541	0.105491	0.888919	0.521254
-38.8805	-89.3952	4.65102	2.60801	0.184793	-114.93	-78.9933	28.0702	191.082	11.2218	24.1101	4.3592	0.388842	0.289183	0.970846	0.188885	0.235034	0.981155
-64.3439	-47.0956	1.28977	6.18264	0.280666	-92.9372	-91.4199	11.3818	184.689	2.0695	12.5224	5.04488	0.0923958	0.291432	0.170596	0.160785	0.268693	0.735834
-22.148	-118.498	4.61546	0.884245	0.545461	-100.26	-93.9982	35.3074	185.619	2.67032	9.01891	5.39902	0.652908	0.270929	0.689537	0.953573	0.167588	0.65555
-52.4259	-21.3816	1.2045	6.03674	0.989632	-94.9738	-115.223	33.0305	152.52	17.1063	8.04396	5.0847	0.877909	0.809759	0.334036	0.420037	0.428382	0.950694
-55.557	-94.3596	5.39655	5.54026	0.403055	-114.702	-41.5463	29.5737	122.801	16.9946	17.7434	13.894	0.796382	0.521803	0.334113	0.452508	0.591722	0.217141
-57.5035	-103.561	4.35636	2.2384	0.176295	-110.223	-11.6628	33.8516	146.261	3.92032	3.23602	2.02992	0.0775578	0.379895	0.406495	0.703309	0.876797	0.196971
-8.0064	-20.0655	4.36905	1.83881	0.791594	-95.1428	-72.133	10.6247	131.598	9.7	23.1623	5.68499	0.244136	0.353542	0.628751	0.686037	0.611753	0.447793
-6.64756	-61.981	1.34642	4.101	0.612532	-110.543	-86.2609	32.9832	191.994	7.30688	27.236	17.5974	0.934191	0.620716	0.74321	0.0331271	0.809731	0.0416778
-106.666	-46.2312	1.43428	4.87593	0.664795	-109.719	-110.757	22.2819	117.616	16.4899	1.91925	17.4718	0.132179	0.262401	0.818002	0.477169	0.420578	0.71629
-111.374	-8.17913	2.54949	3.37577	0.995107	-104.15	-49.5334	24.5053	112.027	13.1105	20.1131	17.0124	0.58809	0.696497	0.663655	0.486518	0.138005	0.957655
-9.94612	-31.5796	1.31567	5.27672	0.158086	-102.071	-98.2222	22.5361	148.834	4.31509	7.43434	2.75831	0.342206	0.821237	0.0684199	0.672199	0.440215	0.896382
-29.2506	-118.855	1.75171	5.86367	0.179995	-117.439	-89.4678	39.6365	166.363	18.5904	2.58614	1.46619	0.509958	0.306383	0.321477	0.236515	0.433695	0.892371
-20.1173	-1.89011	4.14967	3.43287	0.538792	-119.253	-93.154	29.1456	191.615	17.5739	10.8446	7.29728	0.185708	0.87403	0.336976	0.209356	0.620323	0.610496
-33.6782	-15.1946	2.65865	4.62849	0.720195	-113.086	-18.0558	14.1906	181.711	4.42544	4.17671	10.1011	0.191949	0.948135	0.796482	0.158065	0.946427	0.894544
-77.7534	-25.1228	3.06335	3.16321	0.117715	-117.061	-66.2158	37.2691	159.374	11.6015	8.82535	6.8066	0.218422	0.691133	0.620701	0.427823	0.371019	0.225586
-119.179	-66.8043	1.45981	4.8364	0.210372	-106.881	-22.2485	13.829	188.773	7.07074	22.3887	4.56257	0.394788	0.601453	0.256663	0.903393	0.308462	0.264453
-118.443	-66.5593	4.27159	1.32721	0.763814	-118.641	-21.0378	28.6706	151.852	16.0416	3.15419	9.57619	0.406862	0.58455	0.98215	0.865775	0.168662	0.668769
-18.3959	-26.6059	1.43225	3.62061	0.816373	-115.207	-117.501	34.6897	193.743	10.437	15.4646	1.761	0.00213857	0.161707	0.0828344	0.728071	0.977161	0.440016
-74.5997	-66.5661	3.24777	3.69198	0.724361	-118.117	-94.1005	24.7127	124.773	7.6465	25.2548	0.849314	0.388969	0.0539284	0.463225	0.384722	0.296381	0.913768
-0.360482	-85.4436	2.87493	1.6015	0.15025	-117.274	-54.4242	17.7394	126.995	16.9023	3.47282	13.512	0.511028	0.0145529	0.965806	0.746746	0.962912	0.375895
-79.2224	-113.395	1.40791	2.50214	0.391311	-105.89	-6.70415	35.9687	101.371	8.95343	2.49224	10.2612	0.797923	0.324944	0.583131	0.363306	0.881924	0.839881
-80.3121	-82.3131	4.28504	3.93538	0.528864	-100.978	-68.3561	21.9164	102.31	14.4008	5.98363	13.1796	0.664045	0.738223	0.992137	0.583249	0.415879	0.573275
-44.4494	-10.5841	2.23458	4.43112	0.0746781	-95.762	-100.907	23.9366	180.112	14.1539	17.7124	13.7074	0.531395	0.118927	0.15536	0.0646617	0.176091	0.364259
-37.2202	-42.2008	0.817405	1.18097	0.0244945	-119.221	-72.899	39.7459	176.775	1.34662	21.2023	17.0036	0.757581	0.609352	0.205068	0.913771	0.580882	0.0287562
-115.859	-33.2274	5.35417	2.40074	0.894903	-94.8068	-105.565	28.5628	140.777	7.99116	27.9226	13.1917	0.145597	0.433924	0.548099	0.0950648	0.0620651	0.124332
-61.267	-88.8703	2.93462	2.16442	0.428766	-119.231	-55.6717	25.2222	133.771	18.7031	6.72594	12.2707	0.928467	0.524949	0.985386	0.784624	0.0321367	0.538091
-16.9178	-69.7698	1.68586	5.41292	0.673224	-119.328	-85.805	35.5839	127.474	2.8433	5.78162	11.6243	0.651809	0.769311	0.599468	0.329061	0.494389	0.264444
-25.1418	-67.0689	3.29146	6.14858	0.66568	-113.989	-31.801	22.188	138.33	4.82989	22.0705	19.9322	0.0102254	0.101149	0.675973	0.689849	0.766839	0.64672
-31.3349	-48.8127	1.21027	1.11336	0.679223	-91.9182	-87.1287	11.6842	178.984	4.36825	28.5808	3.37201	0.509012	0.346614	0.927942	0.601829	0.14143	0.0147623
-33.5142	-41.0013	1.68405	0.819737	0.160549	-102.058	-41.944	20.2588	168.721	15.6218	29.9526	12.0955	0.559591	0.484266	0.0937813	0.22724	0.304163	0.578299
-101.584	-86.1575	4.92493	3.831	0.192701	-115.953	-79.724	27.1591	129.929	10.5791	19.6971	11.3834	0.536818	0.0677237	0.176636	0.702735	0.425886	0.926954
-60.4666	-14.4003	5.28808	1.0552	0.50116	-112.796	-31.8432	21.2304	167.16	11.8193	15.9494	14.794	0.823808	0.886823	0.94913	0.892899	0.860046	0.659665
-73.6431	-57.2925	0.840338	4.79196	0.0360428	-90.9106	-11.3918	24.8439	191.264	9.41495	9.98863	2.26224	0.0646004	0.733634	0.576373	0.501111	0.772626	0.830362
-86.042	-46.6737	2.79443	1.084	0.820955	-90.8227	-57.1393	39.3585	120.59	15.6692	14.9887	6.82931	0.865544	0.981442	0.708944	0.671056	0.0592099	0.284096
-3.30883	-58.2838	5.61585	5.92301	0.445691	-100.632	-112.941	30.0574	188.185	0.458581	0.939477	12.5309	0.398915	0.920419	0.147479	0.898113	0.332565	0.653688
-46.0209	-1.05879	2.2716	2.27959	0.290254	-91.2972	-15.2322	22.4047	109.971	4.22778	25.0536	18.5642	0.919649	0.0801303	0.804604	0.637233	0.0462722	0.394421
-92.3241	-67.811	5.80095	2.64421	0.624477	-108.12	-51.9043	23.2938	166.924	17.3917	10.4658	1.33427	0.779562	0.774048	0.830998	0.258289	0.781915	0.670457
-55.1376	-80.2862	2.98816	3.87272	0.0236422	-106.531	-88.7468	39.2387	125.372	9.65467	0.804158	11.6451	0.156372	0.412912	0.0409161	0.608354	0.118065	0.845543
-89.5627	-55.9466	0.605969	0.890691	0.26331	-119.508	-5.04839	36.6198	199.839	6.075	7.88094	19.8273	0.0165422	0.586186	0.00337142	0.0385416	0.39976	0.715668
-81.5924	-102.716	1.28406	2.69154	0.252685	-95.7373	-72.4457	19.4412	104.919	16.9234	14.2723	3.78597	0.106177	0.405175	0.736709	0.807181	0.705324	0.305708
-16.8378	-47.9231	2.90858	3.13085	0.906055	-108.288	-80.9384	10.0687	189.282	19.6811	19.5703	13.0847	0.579637	0.774063	0.0840608	0.162737	0.711824	0.516381
-43.0733	-59.4408	0.940957	1.65382	0.424798	-106.292	-105.113	37.4353	149.219	2.07164	4.97489	16.9852	0.450481	0.72111	0.18631	0.0761554	0.704635	0.967269
-111.784	-64.2658	3.88876	2.67282	0.652752	-109.053	-40.9229	17.6982	116.289	9.75868	16.7024	18.612	0.000968658	0.975964	0.426007	0.894047	0.749249	0.146661
-38.5345	-13.8887	0.132039	1.42941	0.058291	-92.6503	-111.871	36.0666	184.029	15.9449	0.744309	2.17121	0.934317	0.856767	0.845539	0.867275	0.0591519	0.0178641
-9.53334	-78.7813	1.55846	5.40747	0.237289	-91.1623	-7.17057	24.5636	143.735	9.94317	22.4479	8.09124	0.629381	0.687349	0.0387555	0.176063	0.241032	0.789327
-58.898	-3.08671	2.2747	2.45268	0.510835	-113.066	-37.5992	24.2176	181.254	3.79316	10.2339	18.969	0.534483	0.809363	0.868809	0.460224	0.678423	0.101555
-105.058	-82.1051	4.04936	5.68472	0.822998	-104.313	-55.8551	34.7099	171.16	12.7271	1.3604	10.5571	0.996529	0.269541	0.656815	0.795522	0.886575	0.538731
-60.4691	-91.0044	4.90601	0.546416	0.309932	-102.698	-3.82424	24.0395	161.609	12.6082	26.1911	2.35985	0.838647	0.449773	0.58599	0.438147	0.0564093	0.546336
-114.122	-29.0487	0.277557	3.05729	0.399141	-104.493	-103.331	27.3069	190.539	17.5688	15.6686	12.2367	0.246135	0.701115	0.961167	0.95739	0.0817316	0.408593
-31.0193	-27.0876	0.376675	5.33484	0.541325	-116.119	-99.5891	25.3971	150.684	0.91316	25.3249	5.92487	0.565093	0.430519	0.325881	0.930301	0.685433	0.430471
-53.3758	-13.0194	0.425379	6.07252	0.933171	-113.105	-109.666	10.0601	129.801	3.19331	14.3405	6.78104	0.746017	0.661065	0.791143	0.758942	0.556548	0.958461
-57.155	-39.3899	1.23771	4.14217	0.0804199	-111.174	-54.5792	23.5944	134.436	15.0047	15.2896	6.54436	0.499584	0.859751	0.519543	0.608542	0.134416	0.54006
-62.2523	-55.0856	0.426574	1.12189	0.826448	-97.574	-87.6418	15.1939	142.891	9.93011	5.89996	14.411	0.168534	0.747541	0.488536	0.981952	0.379767	0.673067
-105.036	-104.299	5.61845	5.90394	0.222769	-93.577	-77.2486	30.2498	137.065	7.67849	13.9065	6.62904	0.0869914	0.342994	0.373065	0.740178	0.0353445	0.831846
-75.0311	-93.3289	3.09399	2.64993	0.812133	-117.343	-82.8243	36.8279	182.883	12.4121	26.3388	6.21728	0.332217	0.346794	0.188253	0.596998	0.735838	0.565232
-91.0001	-28.1478	5.82861	5.64368	0.668314	-114.81	-116.868	15.2442	135.452	2.99866	27.223	1.36781	0.224051	0.117857	0.550827	0.648386	0.169616	0.107759
-39.8539	-51.0378	4.00735	0.157521	0.679174	-104.49	-105.902	28.4129	114.823	19.2892	10.3035	7.52779	0.266697	0.0861687	0.043549	0.206984	0.602048	0.012951
-95.1991	-65.6893	1.22624	3.98215	0.041037	-108.281	-96.3558	15.3144	164.943	16.7803	14.0663	19.7571	0.943621	0.42617	0.781351	0.780292	0.769041	0.48907
-52.1346	-93.7404	4.18531	2.7863	0.473666	-95.7115	-21.0138	39.8912	103.764	5.67348	4.83858	13.7924	0.0307872	0.444215	0.262764	0.663847	0.966018	0.94039
-48.3115	-19.0151	4.37903	5.85182	0.771901	-107.124	-108.582	10.9454	195.662	8.18714	2.00162	18.4027	0.30703	0.152994	0.661771	0.695091	0.51299	0.512595
-73.9705	-11.9733	3.39525	0.494371	0.499589	-90.6643	-97.376	33.2555	133.035	18.719	2.30229	0.963654	0.609553	0.957237	0.371094	0.892881	0.242832	0.631501
-41.2012	-1.30587	3.67963	5.81849	0.0108519	-98.2945	-104.553	22.3065	115.845	18.7488	2.34014	1.82693	0.793114	0.0551754	0.0198252	0.206616	0.570414	0.874222
-72.1732	-115.228	2.74729	3.39798	0.303966	-99.1542	-56.2112	18.3918	166.291	7.92427	2.18795	17.2609	0.564343	0.639182	0.715303	0.733604	0.114315	0.0822998
-60.3769	-32.3435	5.40228	5.60087	0.670622	-110.11	-28.6462	33.5026	124.056	6.55801	5.8235	15.1049	0.219149	0.628061	0.370284	0.642998	0.54432	0.38396
-113.17	-17.3303	6.04617	5.47364	0.832168	-116.292	-43.85	23.6976	195.859	18.1908	27.5791	10.4158	0.470772	0.948517	0.580368	0.789896	0.845812	0.510207
-93.8042	-36.8893	3.28383	2.43832	0.425443	-116.216	-92.8407	34.5536	172.649	11.89	22.6216	3.61265	0.419827	0.968964	0.955574	0.852601	0.460569	0.938618
-35.5123	-1.1602	4.80696	2.66736	0.822429	-117.86	-74.211	12.6236	123.028	13.3667	5.61416	9.19719	0.624924	0.983744	0.814835	0.117575	0.613946	0.663363
-5.49106	-81.3327	5.41645	4.80464	0.35817	-104.768	-56.1789	26.1722	104.756	10.3635	27.4135	4.27593	0.321281	0.721565	0.742149	0.588654	0.941043	0.668935
-87.0524	-115.869	0.614775	4.80263	0.749271	-97.2656	-45.3547	22.1729	159.576	11.3971	16.0033	2.34175	0.704544	0.239995	0.928478	0.594961	0.607761	0.617613
-104.843	-77.8362	1.521	2.26243	0.435474	-98.5491	-112	20.9635	147.106	6.97414	25.7884	2.18024	0.804358	0.617919	0.952963	0.989007	0.0748423	0.201268
-72.5935	-91.0281	0.864761	0.373623	0.705764	-92.9675	-56.3179	19.5808	148.382	14.1401	26.7356	7.07383	0.977853	0.545704	0.686336	0.459844	0.00778497	0.268784
-103.904	-117.185	0.767396	3.98887	0.244574	-115.067	-104.155	39.0489	173.495	5.14173	1.51738	5.06196	0.456943	0.761351	0.50978	0.938798	0.192074	0.689787
-106.131	-92.9142	1.31325	1.19251	0.81862	-101.843	-27.3844	24.0812	111.143	8.79543	15.4649	15.4918	0.828381	0.540502	0.748657	0.158878	0.84564	0.845452
-21.0772	-93.3948	1.36513	4.01518	0.660869	-109.63	-42.3321	39.413	120.508	12.4893	8.28176	9.33147	0.145153	0.322091	0.48979	0.204952	0.486841	0.338904
-40.0236	-81.7367	5.82055	1.41516	0.510673	-101.011	-10.8412	10.9573	174.534	17.4167	16.109	10.4887	0.642458	0.319638	0.539929	0.374151	0.668956	0.167642
-71.0009	-5.51281	5.44766	5.19757	0.955066	-95.6227	-3.89687	38.8427	188.088	0.675165	14.92	3.06051	0.797139	0.486611	0.113055	0.46797	0.193806	0.85032
-49.9965	-30.8121	0.195383	1.70868	0.620937	-100.579	-112.791	28.9845	128.865	15.9941	23.5671	9.31251	0.728148	0.536182	0.666558	0.807486	0.515994	0.527717
-101.105	-66.5895	0.954616	1.51836	0.456183	-111.164	-57.9352	20.6893	199.669	18.0087	17.9988	1.43701	0.557552	0.78501	0.91483	0.820472	0.416757	0.176047
-61.5705	-65.5401	3.8945	3.28094	0.185779	-99.1783	-96.7215	24.5874	159.909	4.99703	0.956146	7.2204	0.876183	0.757709	0.224143	0.347068	0.0369655	0.828881
-94.1014	-42.5593	1.18692	0.658725	0.786135	-98.6342	-69.5154	18.3634	166.599	2.47832	1.2529	16.6397	0.235605	0.360516	0.876091	0.0836462	0.951894	0.775014
-86.2267	-13.0066	3.95363	1.63794	0.10369	-119.718	-40.4805	11.6627	147.969	15.9165	17.2912	16.3384	0.111358	0.670652	0.934243	0.730901	0.248546	0.978899
-40.9163	-82.6502	5.44835	4.3535	0.0583338	-116.247	-70.7237	14.8564	156.793	5.49374	11.156	15.3286	0.416354	0.382294	0.598387	0.790729	0.586994	0.702282
-31.5241	-9.65317	2.46456	4.03651	0.584389	-105.629	-58.6813	11.6427	199.114	11.7348	2.09276	9.20498	0.679141	0.378353	0.836321	0.0434274	0.705026	0.239985
-76.0386	-91.5307	5.47452	0.922459	0.133464	-90.6581	-104.994	23.8331	134.161	3.19444	23.3154	19.9182	0.12754	0.347151	0.532262	0.242403	0.705846	0.39692
-43.7404	-75.9412	4.39787	3.44954	0.986414	-107.703	-6.90968	32.5941	103.533	4.19426	15.1207	9.54193	0.585074	0.655247	0.550656	0.064729	0.413674	0.337867
-107.633	-106.844	3.05099	4.28298	0.164971	-107.88	-32.5519	18.6459	151.014	19.8276	6.27548	12.4365	0.307381	0.0604355	0.296471	0.226361	0.905941	0.565234
-30.7474	-32.0078	1.15538	2.77992	0.569857	-102.198	-3.64266	16.0395	190.878	5.68859	20.8132	6.39153	0.664314	0.850418	0.197987	0.512435	0.438488	0.822432
-21.3292	-67.9023	3.02424	5.9294	0.553832	-105.149	-51.5326	32.7105	180.251	14.5975	6.90051	4.65033	0.599762	0.211501	0.311467	0.33308	0.43958	0.319979
-79.6382	-34.1583	4.71004	2.65091	0.888365	-110.706	-105.298	10.4845	192.861	5.83862	13.2693	0.173722	0.91572	0.327316	0.767205	0.0930632	0.213416	0.0997145
-68.8398	-34.0349	6.10321	4.60463	0.781874	-101.77	-40.039	39.4553	161.095	4.25242	16.258	19.5386	0.931972	0.432441	0.643398	0.989945	0.135278	0.368676
-13.333	-51.934	0.313435	4.2628	0.883909	-94.0829	-48.3075	15.0339	118.456	5.4997	24.1545	5.30358	0.112778	0.706359	0.765162	0.773321	0.349102	0.607394
-26.0129	-74.6776	1.57651	3.16742	0.638899	-108.339	-40.5317	19.8465	119.761	3.49916	9.52187	16.4511	0.538248	0.804944	0.791961	0.0292864	0.713891	0.996665
-116.504	-91.8768	3.41376	1.39818	0.152196	-101.285	-112.638	38.6202	183.75	4.92954	15.7265	3.91058	0.649435	0.767848	0.684873	0.523643	0.0686105	0.903475
-94.2976	-52.3794	4.38224	2.70376	0.253501	-95.4972	-40.9023	39.3974	155.253	11.637	4.66697	9.73311	0.475989	0.838752	0.414183	0.571193	0.491149	0.367485
-89.2366	-80.468	0.26223	3.4702	0.631853	-119.415	-28.6031	10.5042	197.094	2.47359	3.03872	12.0599	0.0573964	0.833475	0.977228	0.414806	0.932413	0.0457258
-58.0083	-92.784	4.76147	4.2466	0.65636	-100.282	-8.78811	35.9489	156.168	12.0991	0.517275	19.3553	0.73739	0.882869	0.912505	0.425705	0.582284	0.592256
-77.7581	-20.0788	4.83171	2.05165	0.904382	-111.42	-107.701	30.6951	124.093	15.459	24.648	5.29739	0.647807	0.234499	0.759292	0.380076	0.403082	0.976661
-43.9747	-14.3829	3.91906	2.43944	0.268164	-96.2396	-46.4425	32.6951	144.635	15.902	21.1676	0.811759	0.304901	0.564967	0.487809	0.688937	0.0330392	0.138529
-22.6182	-119.201	6.27274	2.8363	0.952594	-111.742	-60.5522	32.6519	106.41	12.4201	25.6956	11.1383	0.453662	0.380044	0.89468	0.364513	0.243727	0.443717
-2.10739	-66.3362	1.96662	5.12338	0.527192	-116.525	-117.147	16.0414	184.371	15.1789	15.7706	6.40751	0.295587	0.694094	0.2972	0.0646176	0.397531	0.570864
-52.2613	-115.809	6.03682	1.04956	0.984885	-107.394	-1.7031	37.5886	135.061	10.9599	12.1431	19.5964	0.554994	0.683994	0.134559	0.290895	0.380334	0.462579
-70.2974	-49.1769	6.20565	4.86752	0.853586	-108.617	-12.6466	20.2565	125.404	18.5185	22.7554	8.00191	0.448972	0.750056	0.735902	0.0159269	0.642974	0.974628
-1.59088	-44.8482	5.46731	5.58198	0.218385	-92.0325	-109.881	22.5707	191.646	4.07316	9.94487	6.71304	0.947185	0.36445	0.667635	0.026662	0.0467685	0.0189708
-85.0329	-29.9636	5.33735	3.81701	0.0624242	-110.939	-70.2183	25.3431	139.154	0.458944	5.24404	18.7715	0.212404	0.832628	0.212216	0.662486	0.91454	0.0618329
-14.3028	-46.9962	0.379459	4.00805	0.980639	-112.994	-34.7447	32.8813	171.114	17.318	12.4927	7.10344	0.0655278	0.696727	0.804195	0.0304214	0.589484	0.809017
-83.6308	-77.0189	5.56285	3.90826	0.522461	-91.019	-21.5212	32.2486	128.368	9.29515	23.1844	19.8428	0.851739	0.285552	0.478975	0.390962	0.145511	0.373156
[truncated: 48,001 more rows]
