# Supplementary material for: Spectral efficiency and BER analysis of RNN based hybrid precoding for cell free massive MIMO under terahertz communication
Source: PLoS One. 2025 Aug 14;20(8):e0328499. doi: 10.1371/journal.pone.0328499 (PMC12352664; doi:10.1371/journal.pone.0328499)
Supplement: S3 Text — Provides instructions and information on the purpose and usage of the accompanying code. (TXT) [file pone.0328499.s003.txt]

READ ME

Dependencies

Python 3.x
Required Python libraries: Install necessary libraries such as pandas, scikit-learn, etc.

Instructions

1. Generate Dataset

     Run the dataset generation script: generate_dataset code
     Save the Generated Datset in an Excel file format (predicted_results.xlsx).
     Prepare for Model Training

2. Open the machine learning training script: train_model
     Update the file path for the dataset within the script as needed.
     Train the Model

3. Execute the model training script.
     Note: Training the model may require several hours to complete.
     Save and Load the Model

4. Save the trained model in Python's .h5 format.
     Load the saved model to make predictions.
     Generate Predictions

5. Use the trained model to generate predictions.
    Save the predictions in an Excel file format (predicted_results.xlsx).
    Post-Training Steps

6. The predicted values are saved in predicted_results.xlsx.
     Use this file path for any further analysis or processing in your subsequent code.in ploting 
     SE Vs  SNR
     SE  Vs  Users
     SE   Vs Number of Transmitting antenna 
     SE   Vs  RF   Chain
     BER   Vs  SNR  


    
